# Supplementary material for: 2-Amino-6-methyl-1,3-benzothia­zole–octa­nedioic acid (2/1)
Source: Acta Crystallogr Sect E Struct Rep Online. 2009 Oct 23;65(Pt 11):o2832. doi: 10.1107/S1600536809042652 (PMC2971140; doi:10.1107/S1600536809042652)
Supplement: Supplementary file 2 [file e-65-o2832-Isup2.hkl]

# 
# h,k,l, Fc-squared, Fo-squared, sigma(Fo-squared) and status flag 
# 
data_I
_shelx_title ' 60715E in P21/c' 
_shelx_refln_list_code          4 
_shelx_F_calc_maximum      184.95 
_exptl_crystal_F_000       532.00 
_reflns_d_resolution_high  0.8406 
 
loop_ 
 _symmetry_equiv_pos_as_xyz 
 'x, y, z' 
 '-x, y+1/2, -z+1/2' 
 '-x, -y, -z' 
 'x, -y-1/2, z-1/2' 
 
_cell_length_a    12.4372 
_cell_length_b     7.9165 
_cell_length_c    16.6061 
_cell_angle_alpha  90.000 
_cell_angle_beta  127.992 
_cell_angle_gamma  90.000 
 
_shelx_F_squared_multiplier     1.000 
 
loop_ 
 _refln_index_h 
 _refln_index_k 
 _refln_index_l 
 _refln_F_squared_calc 
 _refln_F_squared_meas 
 _refln_F_squared_sigma 
 _refln_observed_status 
   1   0   0       25.55       21.62      0.70 o 
   2   0   0      228.61      224.19      2.70 o 
   3   0   0     1432.58     1327.31     17.51 o 
   4   0   0      479.48      459.96      6.64 o 
   5   0   0       41.53       41.60      1.49 o 
   6   0   0      805.28      813.79     14.23 o 
   7   0   0      576.26      578.74      8.86 o 
   8   0   0        0.04        1.04      1.92 o 
   9   0   0       22.29       24.10      2.99 o 
  10   0   0      281.95      292.33      8.65 o 
  11   0   0       24.97       23.36      4.07 o 
   1   1   0        5.08        1.56      0.25 o 
   2   1   0      350.64      354.86      3.17 o 
   3   1   0        0.06        2.48      0.45 o 
   4   1   0       74.72       75.36      1.14 o 
   5   1   0       51.77       66.34      2.06 o 
   6   1   0      756.24      768.44      7.04 o 
   7   1   0       10.43       12.45      1.06 o 
   8   1   0        1.50       -0.20      1.31 o 
   9   1   0        4.61        2.80      1.42 o 
  10   1   0       76.84       84.33      3.88 o 
  11   1   0       12.13       12.71      2.57 o 
   0   2   0     1840.69     1926.13     24.93 o 
   1   2   0       45.08       44.49      0.81 o 
   2   2   0      812.17      827.69      7.95 o 
   3   2   0        0.07        3.69      0.38 o 
   4   2   0      278.54      342.81      3.31 o 
   5   2   0       39.79       56.08      3.01 o 
   6   2   0       12.35       16.99      0.87 o 
   7   2   0       68.20       67.84      2.08 o 
   8   2   0       23.21       18.18      1.55 o 
   9   2   0       16.55       18.58      1.74 o 
  10   2   0        0.00       -0.37      1.78 o 
  11   2   0        4.28        3.88      3.46 o 
   1   3   0      119.99      122.02      1.79 o 
   2   3   0      631.21      658.88      6.60 o 
   3   3   0        1.55        0.33      0.44 o 
   4   3   0       15.87       16.14      0.96 o 
   5   3   0        6.29        9.59      0.81 o 
   6   3   0       94.98       99.39      1.96 o 
   7   3   0       12.51       14.64      1.20 o 
   8   3   0       69.55       66.42      2.88 o 
   9   3   0        9.55        8.21      2.11 o 
  10   3   0       41.11       43.87      5.85 o 
  11   3   0        0.05        0.92      2.63 o 
   0   4   0      923.53      921.59     12.38 o 
   1   4   0        0.44        0.35      0.62 o 
   2   4   0     4328.58     4497.18     42.03 o 
   3   4   0        0.04        0.43      0.63 o 
   4   4   0      943.36      978.13     11.56 o 
   5   4   0      205.14      193.18      3.34 o 
   6   4   0       94.88       93.07      2.48 o 
   7   4   0       51.97       52.70      2.37 o 
   8   4   0       75.21       77.83      5.64 o 
   9   4   0       24.23       24.41      2.54 o 
  10   4   0        0.03       -1.18      2.53 o 
   1   5   0      119.98      121.93      2.39 o 
   2   5   0        1.19        2.22      0.77 o 
   3   5   0       25.53       34.09      1.45 o 
   4   5   0      167.42      153.60      2.95 o 
   5   5   0      158.01      138.30      2.93 o 
   6   5   0       59.26       63.29      3.46 o 
   7   5   0        0.07       -0.06      1.46 o 
   8   5   0       26.73       29.33      2.57 o 
   9   5   0        0.37       -0.46      2.33 o 
   0   6   0       25.79       26.77      2.48 o 
   1   6   0       18.29       18.85      1.35 o 
   2   6   0       67.67       71.58      2.39 o 
   3   6   0        7.58        9.07      1.27 o 
   4   6   0      372.56      377.68      5.57 o 
   5   6   0       50.43       42.83      3.82 o 
   6   6   0       31.87       26.64      1.89 o 
   7   6   0        2.20        0.73      1.63 o 
   8   6   0        2.71        2.46      2.45 o 
   1   7   0        9.46        5.92      2.59 o 
   2   7   0       28.40       24.90      2.46 o 
   3   7   0        0.68       -0.27      1.63 o 
   4   7   0        0.03       -1.11      1.83 o 
   5   7   0       20.26       21.97      2.42 o 
   6   7   0       25.06       22.89      2.06 o 
   7   7   0       13.56       12.73      2.12 o 
   0   8   0      340.24      363.12     10.52 o 
   1   8   0       26.19       28.07      1.94 o 
   2   8   0      101.11      102.29      8.04 o 
   3   8   0       25.30       22.37      2.54 o 
   4   8   0       18.90       17.93      2.50 o 
   5   8   0        5.10        3.63      2.30 o 
   6   8   0        1.90       -1.74      2.50 o 
   1   9   0       12.30       11.54      2.39 o 
   2   9   0        3.84        1.86      1.90 o 
   3   9   0        4.65        5.66      3.42 o 
 -12   1   1       20.73       20.38      2.84 o 
 -11   1   1        2.43        0.28      2.29 o 
 -10   1   1       88.21       83.30      3.26 o 
  -9   1   1       25.88       33.70      1.82 o 
  -8   1   1       35.55       35.49      1.87 o 
  -7   1   1      171.82      194.25      2.48 o 
  -6   1   1      110.47      102.92      2.28 o 
  -5   1   1        5.61        5.92      1.05 o 
  -4   1   1     2316.03     2304.87     19.25 o 
  -3   1   1     7523.14     7631.46     66.44 o 
  -2   1   1      690.14      724.56      6.92 o 
  -1   1   1     4867.45     4836.66     51.98 o 
   0   1   1     1769.48     1754.19     22.67 o 
   1   1   1       25.71       22.24      0.42 o 
   2   1   1      898.92      824.52      7.06 o 
   3   1   1      418.31      471.34      5.81 o 
   4   1   1        6.10        5.03      0.55 o 
   5   1   1      648.32      660.18      6.08 o 
   6   1   1       50.58       58.52      2.41 o 
   7   1   1      394.24      402.55      4.76 o 
   8   1   1       11.55       12.94      2.09 o 
   9   1   1       11.17       11.17      1.71 o 
  10   1   1        3.81        3.37      2.30 o 
  11   1   1        1.07       -0.25      2.52 o 
 -11   2   1       45.44       37.07      4.07 o 
 -10   2   1        9.71        9.53      2.61 o 
  -9   2   1      172.69      180.27      3.78 o 
  -8   2   1       19.72       20.37      1.28 o 
  -7   2   1      399.89      404.28      4.77 o 
  -6   2   1      940.56      936.13     10.57 o 
  -5   2   1     1238.40     1191.23     10.31 o 
  -4   2   1     1217.18     1311.33     11.18 o 
  -3   2   1       72.95       66.03      1.19 o 
  -2   2   1     2148.13     2223.16     20.84 o 
  -1   2   1      167.72      165.93      1.85 o 
   0   2   1      203.96      198.21      2.43 o 
   1   2   1      993.89      972.51     13.00 o 
   2   2   1      709.35      722.28      9.86 o 
   3   2   1      139.86      122.47      1.47 o 
   4   2   1      131.76      168.60      1.97 o 
   5   2   1        1.21        3.72      1.99 o 
   6   2   1      693.59      700.90      7.43 o 
   7   2   1       23.30       25.13      1.58 o 
   8   2   1      293.31      299.39      4.81 o 
   9   2   1        0.23        0.57      1.56 o 
  10   2   1       31.54       28.69      2.88 o 
 -11   3   1        0.12       -0.36      2.38 o 
 -10   3   1        1.32       -0.71      2.03 o 
  -9   3   1        2.83        1.41      1.78 o 
  -8   3   1       68.94       74.25      2.37 o 
  -7   3   1        4.30        4.22      0.97 o 
  -6   3   1      108.94      111.18      1.98 o 
  -5   3   1      686.49      696.52      7.16 o 
  -4   3   1       38.70       39.48      1.14 o 
  -3   3   1      118.91      119.73      1.69 o 
  -2   3   1      958.87      936.09      9.12 o 
  -1   3   1      269.71      270.60      2.56 o 
   0   3   1      504.10      533.70      5.97 o 
   1   3   1     6431.53     6664.78     70.19 o 
   2   3   1       58.37       47.21      1.27 o 
   3   3   1      459.21      578.67      6.42 o 
   4   3   1        6.55        6.99      0.79 o 
   5   3   1      107.44      108.02      2.32 o 
   6   3   1       36.54       35.85      1.39 o 
   7   3   1       88.36       86.48      8.46 o 
   8   3   1       82.56       87.75      7.23 o 
   9   3   1        0.12        1.78      2.23 o 
  10   3   1        1.78        1.00      2.50 o 
 -11   4   1        5.14        4.67      2.75 o 
 -10   4   1        0.66       -1.11      2.23 o 
  -9   4   1        9.21        5.25      2.07 o 
  -8   4   1       52.69       40.23      2.05 o 
  -7   4   1       90.56       95.54      2.64 o 
  -6   4   1      124.58      123.33      3.93 o 
  -5   4   1       11.40        9.72      1.15 o 
  -4   4   1       12.34       13.05      1.04 o 
  -3   4   1       44.77       44.82      1.11 o 
  -2   4   1       29.85       26.76      0.89 o 
  -1   4   1      230.69      240.77      2.43 o 
   0   4   1       99.79       82.02      1.72 o 
   1   4   1       84.02       86.49      2.94 o 
   2   4   1        5.10        6.75      0.72 o 
   3   4   1       11.33       19.59      1.14 o 
   4   4   1       70.68       84.00      3.16 o 
   5   4   1      117.01      127.15      5.54 o 
   6   4   1       21.54       17.72      1.51 o 
   7   4   1        6.63        5.67      1.87 o 
   8   4   1        0.85       -0.56      2.01 o 
   9   4   1        2.85        0.68      2.20 o 
  10   4   1        0.30       -1.91      2.57 o 
 -10   5   1        0.04       -1.00      2.63 o 
  -9   5   1        0.24       -0.41      2.16 o 
  -8   5   1       10.49        8.25      1.74 o 
  -7   5   1        1.58        0.38      1.33 o 
  -6   5   1       38.25       40.09      1.88 o 
  -5   5   1      123.06      139.95      4.34 o 
  -4   5   1      400.18      412.84      7.44 o 
  -3   5   1        9.47       14.15      0.93 o 
  -2   5   1      129.17      128.97      2.01 o 
  -1   5   1      215.99      214.26      2.73 o 
   0   5   1      367.89      373.95      6.08 o 
   1   5   1      944.80      976.18     11.07 o 
   2   5   1       13.83       18.21      1.35 o 
   3   5   1      801.26      788.86      9.66 o 
   4   5   1      105.57       97.36      2.41 o 
   5   5   1      257.70      251.17      6.22 o 
   6   5   1        0.00        0.09      1.38 o 
   7   5   1        0.16       -0.41      1.46 o 
   8   5   1       84.92       74.63      3.78 o 
   9   5   1       10.26       10.65      2.83 o 
  -9   6   1       18.07       23.32      3.06 o 
  -8   6   1       23.11       23.90      3.72 o 
  -7   6   1      127.67      125.96      6.62 o 
  -6   6   1        4.82        1.32      1.47 o 
  -5   6   1        8.24        9.81      1.45 o 
  -4   6   1       77.21       70.15      3.06 o 
  -3   6   1      202.22      201.19      4.53 o 
  -2   6   1      469.93      503.23      6.66 o 
  -1   6   1      207.19      200.88      3.43 o 
   0   6   1       27.04       26.35      1.72 o 
   1   6   1        0.29       -0.22      1.01 o 
   2   6   1       67.11       67.14      2.62 o 
   3   6   1       43.15       43.45      1.80 o 
   4   6   1      148.96      152.84      3.23 o 
   5   6   1       52.52       47.97      2.10 o 
   6   6   1       23.59       22.22      2.25 o 
   7   6   1        0.02       -1.98      2.11 o 
   8   6   1       74.53       82.66      3.83 o 
  -8   7   1       32.09       39.14      2.70 o 
  -7   7   1        0.37       -0.11      1.82 o 
  -6   7   1       14.94       18.12      2.61 o 
  -5   7   1        1.69       -0.17      1.89 o 
  -4   7   1       30.41       30.93      2.34 o 
  -3   7   1       90.71       88.62      3.42 o 
  -2   7   1        2.42        4.33      1.72 o 
  -1   7   1      550.59      553.15      7.43 o 
   0   7   1        0.04       -0.03      1.24 o 
   1   7   1      379.97      360.05     14.05 o 
   2   7   1       46.61       47.08      2.64 o 
   3   7   1       10.01        8.02      1.94 o 
   4   7   1        2.05        2.80      1.80 o 
   5   7   1        2.18        1.92      2.15 o 
   6   7   1        0.02       -0.95      1.77 o 
   7   7   1        1.02        1.42      2.54 o 
  -6   8   1        5.03        1.03      2.57 o 
  -5   8   1        9.82        7.07      4.74 o 
  -4   8   1       13.94       11.00      2.22 o 
  -3   8   1        3.61        1.51      2.07 o 
  -2   8   1       12.24        9.97      2.18 o 
  -1   8   1       12.23       15.51      2.22 o 
   0   8   1        3.71        2.04      1.51 o 
   1   8   1       38.49       36.16      2.45 o 
   2   8   1       16.68       17.39      2.29 o 
   3   8   1        6.71        5.65      2.65 o 
   4   8   1        1.20       -0.43      2.20 o 
   5   8   1       11.59        6.42      2.55 o 
  -3   9   1       61.64       71.04      3.73 o 
  -2   9   1        5.81        9.18      2.51 o 
  -1   9   1       23.85       24.92      2.69 o 
   0   9   1        1.30        1.22      2.14 o 
   1   9   1        4.06        3.30      2.20 o 
   2   9   1        7.22        4.81      2.01 o 
 -12   0   2        3.75        7.15      3.37 o 
 -11   0   2        0.31       -0.51      2.73 o 
 -10   0   2      323.39      353.23      9.41 o 
  -9   0   2      171.84      162.25      5.47 o 
  -8   0   2      637.77      628.73      9.43 o 
  -7   0   2      336.52      325.92      5.36 o 
  -6   0   2      231.95      226.35      5.80 o 
  -5   0   2      524.05      579.93      8.18 o 
  -4   0   2       25.55       21.44      0.85 o 
  -3   0   2      684.65      696.91      7.88 o 
  -2   0   2     2659.20     2719.84     36.17 o 
  -1   0   2     3480.45     3535.90     47.34 o 
   0   0   2    13539.23    12951.25    166.35 o 
   1   0   2    11417.60    10890.62    140.05 o 
   2   0   2       73.25       72.89      1.91 o 
   3   0   2      245.00      282.49      4.46 o 
   4   0   2       71.94       72.24      2.03 o 
   5   0   2      358.60      342.28     11.17 o 
   6   0   2      348.46      347.44      5.97 o 
   7   0   2        0.01        0.68      1.49 o 
   8   0   2      239.45      252.94      5.23 o 
   9   0   2      201.50      221.18      7.53 o 
  10   0   2       54.83       52.51      4.51 o 
 -12   1   2        4.20        1.90      2.36 o 
 -11   1   2      111.77      117.60      9.03 o 
 -10   1   2        1.85        1.30      1.48 o 
  -9   1   2       34.23       37.98      2.12 o 
  -8   1   2       45.05       45.08      1.68 o 
  -7   1   2       24.30       27.83      0.97 o 
  -6   1   2       95.60       85.11      1.36 o 
  -5   1   2      151.45      145.97      1.71 o 
  -4   1   2      840.15      746.15     11.57 o 
  -3   1   2    16133.61    15421.42    141.82 o 
  -2   1   2     1959.23     2006.79     19.51 o 
  -1   1   2     2030.28     1925.38     17.86 o 
   0   1   2      887.73      878.46      7.42 o 
   1   1   2        8.64        8.85      0.57 o 
   2   1   2     1967.68     1885.35     15.81 o 
   3   1   2     3147.90     3247.97     27.03 o 
   4   1   2      127.78      121.38      1.64 o 
   5   1   2      347.27      358.68      3.71 o 
   6   1   2       61.91       58.93      2.22 o 
   7   1   2      451.00      461.03      5.41 o 
   8   1   2       52.53       54.05      3.15 o 
   9   1   2        3.44        5.95      1.75 o 
  10   1   2        3.68        4.16      2.94 o 
 -12   2   2        0.47        1.08      3.31 o 
 -11   2   2       17.96       18.74      2.06 o 
 -10   2   2        2.75        1.78      1.44 o 
  -9   2   2       23.17       28.46      1.51 o 
  -8   2   2        3.42        2.42      1.05 o 
  -7   2   2       47.13       38.62      1.33 o 
  -6   2   2       63.45       68.24      1.22 o 
  -5   2   2        9.77       12.63      0.86 o 
  -4   2   2      788.66      836.17      8.20 o 
  -3   2   2       75.31       64.82      1.24 o 
  -2   2   2     1457.36     1515.86     12.68 o 
  -1   2   2      202.12      197.31      1.93 o 
   0   2   2      210.46      186.63      2.43 o 
   1   2   2     1196.26     1244.00     16.57 o 
   2   2   2      127.16      123.86      1.46 o 
   3   2   2      119.31      138.66      1.68 o 
   4   2   2       82.49       88.97      1.41 o 
   5   2   2      178.22      177.65      2.27 o 
   6   2   2      128.93      132.28      2.75 o 
   7   2   2      103.40       93.13      2.55 o 
   8   2   2       27.41       32.22      2.48 o 
   9   2   2       55.32       57.51      2.94 o 
  10   2   2        2.98        1.83      2.48 o 
 -11   3   2        7.30        4.16      3.81 o 
 -10   3   2       29.98       29.86      2.44 o 
  -9   3   2      143.03      137.18      4.72 o 
  -8   3   2      116.14      120.72      2.94 o 
  -7   3   2       35.87       43.89      2.10 o 
  -6   3   2       83.24       75.20      1.61 o 
  -5   3   2      629.80      687.87      7.05 o 
  -4   3   2      960.09      977.27     11.24 o 
  -3   3   2      188.52      205.59      2.55 o 
  -2   3   2      916.61      911.91      7.83 o 
  -1   3   2     1798.30     1907.68     15.97 o 
   0   3   2      191.93      187.78      2.11 o 
   1   3   2        4.27       -0.06      0.44 o 
   2   3   2      150.74      116.44      2.07 o 
   3   3   2     1200.32     1221.23     11.86 o 
   4   3   2      312.49      309.11      3.23 o 
   5   3   2      456.41      471.63      5.31 o 
   6   3   2      215.77      237.74      7.02 o 
   7   3   2       89.58       80.25      9.36 o 
   8   3   2       28.91       23.22      3.48 o 
   9   3   2       60.83       61.35      3.45 o 
  10   3   2        0.02       -1.67      2.61 o 
 -11   4   2        0.13       -0.55      2.48 o 
 -10   4   2        7.98       10.45      2.36 o 
  -9   4   2       66.60       74.56      3.09 o 
  -8   4   2      296.75      285.31      5.23 o 
  -7   4   2       77.30       77.18      2.47 o 
  -6   4   2      185.12      170.69      4.79 o 
  -5   4   2      351.35      352.42      4.95 o 
  -4   4   2      924.12      901.73     10.65 o 
  -3   4   2     1199.11     1199.04     11.70 o 
  -2   4   2        5.87        6.02      0.48 o 
  -1   4   2      701.37      698.68      6.20 o 
   0   4   2      246.71      274.50      2.98 o 
   1   4   2      386.08      404.90      5.04 o 
   2   4   2      915.87      983.08     11.48 o 
   3   4   2      200.00      194.71      3.22 o 
   4   4   2      113.51      113.11      3.52 o 
   5   4   2        3.20        2.67      1.15 o 
   6   4   2       41.72       43.80      2.03 o 
   7   4   2       31.39       25.50      2.34 o 
   8   4   2       17.69       20.03      2.49 o 
   9   4   2        0.00       -1.46      2.52 o 
 -10   5   2        0.02       -0.11      2.24 o 
  -9   5   2       14.49       18.37      2.06 o 
  -8   5   2       11.39        8.64      1.64 o 
  -7   5   2       79.83       82.12      2.52 o 
  -6   5   2       43.32       44.74      2.80 o 
  -5   5   2       42.02       46.34      2.27 o 
  -4   5   2       26.86       30.68      1.43 o 
  -3   5   2       42.31       36.06      1.42 o 
  -2   5   2       50.09       44.86      1.24 o 
  -1   5   2       10.30        9.13      0.97 o 
   0   5   2      197.22      205.40      4.28 o 
   1   5   2       16.34       12.43      1.03 o 
   2   5   2       20.74       19.92      1.05 o 
   3   5   2       90.45       85.33      2.24 o 
   4   5   2       22.70       26.28      2.21 o 
   5   5   2      362.86      338.63      5.25 o 
   6   5   2        0.01        1.39      1.43 o 
   7   5   2       63.23       76.51      4.64 o 
   8   5   2        2.72        2.59      2.40 o 
  -9   6   2        4.22        2.33      2.01 o 
  -8   6   2        5.48        6.58      1.80 o 
  -7   6   2        8.96        8.22      1.69 o 
  -6   6   2      149.38      143.20      3.28 o 
  -5   6   2       31.40       35.44      2.45 o 
  -4   6   2      703.23      679.01      8.67 o 
  -3   6   2      124.60      133.05      3.52 o 
  -2   6   2      294.03      296.89      4.45 o 
  -1   6   2        0.81        0.37      1.06 o 
   0   6   2       48.54       48.96      1.75 o 
   1   6   2       88.78       86.93      2.28 o 
   2   6   2        9.06        4.58      1.24 o 
   3   6   2       19.43       18.81      1.56 o 
   4   6   2       10.23        9.02      1.51 o 
   5   6   2       37.84       36.50      2.60 o 
   6   6   2       25.17       24.50      2.80 o 
   7   6   2       12.03       13.36      2.63 o 
  -8   7   2        7.05        4.05      2.07 o 
  -7   7   2        0.58       -0.73      1.75 o 
  -6   7   2       70.15       64.34      3.21 o 
  -5   7   2        4.08        4.47      1.84 o 
  -4   7   2       29.76       31.23      2.44 o 
  -3   7   2       29.54       38.19      2.52 o 
  -2   7   2      259.15      268.88      6.02 o 
  -1   7   2       18.29       17.79      1.57 o 
   0   7   2      111.74      103.14      2.71 o 
   1   7   2      288.18      286.29      4.81 o 
   2   7   2       13.64       15.03      2.78 o 
   3   7   2       52.03       53.36      4.70 o 
   4   7   2       25.84       27.08      3.64 o 
   5   7   2       27.78       26.47      2.19 o 
   6   7   2       26.58       27.50      2.47 o 
  -6   8   2        0.34        0.31      2.32 o 
  -5   8   2       45.46       53.38      3.26 o 
  -4   8   2       27.83       22.50      2.51 o 
  -3   8   2       16.82       13.28      2.26 o 
  -2   8   2       51.84       51.08      2.90 o 
  -1   8   2       50.04       60.21      3.56 o 
   0   8   2       46.65       42.07      2.39 o 
   1   8   2       25.23       28.51      2.43 o 
   2   8   2        2.00        1.96      1.66 o 
   3   8   2       11.19       16.37      3.08 o 
   4   8   2       24.18       28.23      2.89 o 
   5   8   2        5.94        3.29      2.62 o 
  -4   9   2        8.47        6.45      2.63 o 
  -3   9   2        3.25        2.72      2.50 o 
  -2   9   2       12.99       15.02      3.19 o 
  -1   9   2        0.05        0.38      2.07 o 
   0   9   2        2.01        2.18      2.25 o 
   1   9   2        0.59       -1.34      2.16 o 
   2   9   2        0.15        0.54      2.00 o 
 -12   1   3        6.92        4.36      2.29 o 
 -11   1   3       33.43       29.43      2.36 o 
 -10   1   3       10.02        9.72      1.53 o 
  -9   1   3      270.34      278.15      4.26 o 
  -8   1   3        2.93        2.91      0.89 o 
  -7   1   3        1.54        3.38      0.67 o 
  -6   1   3        0.01       -0.04      0.49 o 
  -5   1   3      211.79      197.44      2.35 o 
  -4   1   3      880.48      850.31      8.80 o 
  -3   1   3    34207.01    30963.70    338.29 o 
  -2   1   3     3669.51     3607.37     33.32 o 
  -1   1   3      949.90      936.91      8.85 o 
   0   1   3     1579.53     1453.09     12.18 o 
   1   1   3      408.85      425.11      4.32 o 
   2   1   3      292.04      264.43      4.02 o 
   3   1   3      244.18      255.37      2.68 o 
   4   1   3     1617.94     1627.71     14.00 o 
   5   1   3      208.81      197.56      3.50 o 
   6   1   3       48.12       48.43      2.14 o 
   7   1   3       52.00       55.25      1.85 o 
   8   1   3       45.49       44.39      2.68 o 
   9   1   3       40.12       38.47      2.37 o 
  10   1   3        2.58        0.08      2.58 o 
 -12   2   3       30.14       29.91      3.85 o 
 -11   2   3        1.07        1.24      1.67 o 
 -10   2   3       97.27      103.78      2.86 o 
  -9   2   3       10.37       12.16      1.27 o 
  -8   2   3        0.10        0.72      0.89 o 
  -7   2   3      144.78      151.72      3.10 o 
  -6   2   3        0.26       -1.42      0.95 o 
  -5   2   3       28.27       25.52      0.86 o 
  -4   2   3       14.34       16.04      0.65 o 
  -3   2   3     1131.17     1139.68     10.64 o 
  -2   2   3     1061.03     1087.20     11.61 o 
  -1   2   3      696.61      739.93      7.12 o 
   0   2   3       32.18       34.42      0.74 o 
   1   2   3      838.68      855.72      8.23 o 
   2   2   3      556.75      614.91      5.55 o 
   3   2   3     2090.60     2114.35     17.90 o 
   4   2   3      810.90      832.03      7.54 o 
   5   2   3       11.57       10.48      1.02 o 
   6   2   3       50.84       52.04      1.91 o 
   7   2   3      138.15      146.31      3.25 o 
   8   2   3        5.40       11.48      1.77 o 
   9   2   3       21.05       21.38      2.73 o 
 -12   3   3        0.13       -0.19      2.39 o 
 -11   3   3       42.10       52.20      3.16 o 
 -10   3   3        0.49       -0.26      1.50 o 
  -9   3   3      225.12      239.84      4.29 o 
  -8   3   3        4.08        4.33      1.06 o 
  -7   3   3      147.90      149.04      2.40 o 
  -6   3   3      269.65      266.23      3.32 o 
  -5   3   3      223.62      220.18      2.75 o 
  -4   3   3        3.46        1.44      0.73 o 
  -3   3   3       61.91       68.10      1.83 o 
  -2   3   3        3.44        9.20      0.68 o 
  -1   3   3     2640.33     2851.94     26.49 o 
   0   3   3      909.35      895.42      8.68 o 
   1   3   3      864.02      945.27     10.44 o 
   2   3   3      183.09      152.97      2.54 o 
   3   3   3       92.22       89.61      1.77 o 
   4   3   3        6.01        6.66      0.76 o 
   5   3   3       17.81       15.70      1.12 o 
   6   3   3      196.53      197.08      4.60 o 
   7   3   3       43.12       47.76      3.02 o 
   8   3   3        2.50        0.56      2.05 o 
   9   3   3        4.28        6.09      2.73 o 
 -11   4   3        0.01       -0.20      2.31 o 
 -10   4   3        0.17       -1.74      1.63 o 
  -9   4   3        0.02       -0.29      1.48 o 
  -8   4   3       54.35       50.03      2.08 o 
  -7   4   3      124.84      121.95      2.76 o 
  -6   4   3       35.62       35.20      1.66 o 
  -5   4   3       12.00       12.23      1.14 o 
  -4   4   3      164.54      178.53      2.00 o 
  -3   4   3        0.21       -0.12      0.46 o 
  -2   4   3        0.23       -0.01      0.52 o 
  -1   4   3      147.00      157.72      1.84 o 
   0   4   3      920.42     1029.42      8.96 o 
   1   4   3       17.62       14.03      1.78 o 
   2   4   3        2.98        3.64      0.91 o 
   3   4   3       21.72       23.63      1.30 o 
   4   4   3       93.87      101.11      3.20 o 
   5   4   3        4.56        9.24      1.42 o 
   6   4   3       17.55       14.52      2.15 o 
   7   4   3       18.17       10.73      2.27 o 
   8   4   3        3.12       -0.36      2.31 o 
   9   4   3        7.70        4.71      2.68 o 
 -11   5   3        8.99        7.68      5.45 o 
 -10   5   3       11.24       12.55      2.04 o 
  -9   5   3       60.43       59.96      2.46 o 
  -8   5   3       10.14        9.77      1.66 o 
  -7   5   3      501.27      483.55      6.81 o 
  -6   5   3      148.22      150.67      3.09 o 
  -5   5   3      177.36      180.59      3.29 o 
  -4   5   3      343.25      322.42      4.85 o 
  -3   5   3       36.85       39.41      1.21 o 
  -2   5   3      116.43      111.36      2.27 o 
  -1   5   3      872.49      899.40      9.08 o 
   0   5   3      319.95      312.34      3.76 o 
   1   5   3      415.18      447.84      6.77 o 
   2   5   3      368.15      344.48      5.10 o 
   3   5   3        0.67        0.26      1.07 o 
   4   5   3      219.06      199.91      3.67 o 
   5   5   3       45.03       52.54      2.54 o 
   6   5   3       23.50       25.24      7.36 o 
   7   5   3       33.16       31.90      3.24 o 
   8   5   3       40.48       37.54      3.23 o 
 -10   6   3       11.05        9.50      2.37 o 
  -9   6   3        0.54        1.44      1.85 o 
  -8   6   3        1.09        1.73      1.62 o 
  -7   6   3        6.42        5.73      1.57 o 
  -6   6   3       12.81       14.58      1.57 o 
  -5   6   3       17.20       19.78      2.07 o 
  -4   6   3       72.78       70.72      3.53 o 
  -3   6   3      152.97      156.09      3.90 o 
  -2   6   3      242.59      229.24      4.52 o 
  -1   6   3      210.90      210.45      3.57 o 
   0   6   3       55.66       61.05      1.95 o 
   1   6   3      164.61      170.81      3.26 o 
   2   6   3      115.82      105.81      4.28 o 
   3   6   3      175.05      187.25      6.44 o 
   4   6   3        1.48        0.82      1.39 o 
   5   6   3      119.05      133.10      5.90 o 
   6   6   3       94.82      104.14      7.53 o 
   7   6   3       10.35       10.74      2.87 o 
  -8   7   3        4.37        3.66      1.93 o 
  -7   7   3        1.12       -0.81      2.20 o 
  -6   7   3        1.05        0.83      1.87 o 
  -5   7   3        1.16        1.36      1.78 o 
  -4   7   3       21.77       20.02      2.16 o 
  -3   7   3      242.02      235.35      6.74 o 
  -2   7   3       24.63       18.93      2.29 o 
  -1   7   3       37.01       37.15      3.21 o 
   0   7   3       41.64       42.11      1.96 o 
   1   7   3       47.18       42.28      2.85 o 
   2   7   3       26.97       22.24      1.86 o 
   3   7   3        5.77        5.88      2.04 o 
   4   7   3       16.76       15.67      2.45 o 
   5   7   3        5.59        5.87      1.95 o 
   6   7   3        2.39       -1.90      2.69 o 
  -7   8   3       12.05        9.31      2.62 o 
  -6   8   3        0.32       -0.96      2.32 o 
  -5   8   3        4.47        3.35      2.18 o 
  -4   8   3       16.43       17.40      2.45 o 
  -3   8   3        1.45       -0.52      2.06 o 
  -2   8   3       78.04       78.26      3.39 o 
  -1   8   3        6.80        5.49      2.03 o 
   0   8   3       22.84       23.79      1.99 o 
   1   8   3        6.22        6.04      1.74 o 
   2   8   3       12.76       11.62      1.87 o 
   3   8   3        0.13        0.48      1.83 o 
   4   8   3        0.17        0.11      1.92 o 
  -4   9   3       43.85       46.17      3.37 o 
  -3   9   3       67.42       70.64      3.69 o 
  -2   9   3       23.16       19.99      2.72 o 
  -1   9   3        0.23       -0.08      2.21 o 
   0   9   3       20.16       20.49      3.75 o 
   1   9   3        4.56        7.23      2.16 o 
 -13   0   4       53.05       56.96      4.90 o 
 -12   0   4        2.90       -0.67      3.05 o 
 -11   0   4        4.15        1.34      2.35 o 
 -10   0   4       27.68       37.99      3.21 o 
  -9   0   4      174.40      190.75      6.66 o 
  -8   0   4      121.34      104.27      6.99 o 
  -7   0   4      107.95      115.91      2.55 o 
  -6   0   4      652.91      623.47     21.23 o 
  -5   0   4      447.35      455.69      6.52 o 
  -4   0   4     8629.98     8356.70    149.28 o 
  -3   0   4     6003.58     6062.77     79.95 o 
  -2   0   4       41.36       26.38      0.85 o 
  -1   0   4    10520.49     9754.57    125.53 o 
   0   0   4      192.21      195.05      4.61 o 
   1   0   4     3460.70     3572.88     46.31 o 
   2   0   4        3.22       13.61      1.46 o 
   3   0   4     1474.60     1495.33     20.23 o 
   4   0   4       17.78       20.30      1.48 o 
   5   0   4      284.06      288.45      5.26 o 
   6   0   4        2.46        1.39      1.54 o 
   7   0   4      117.93      125.65      3.79 o 
   8   0   4      103.15      123.59      5.88 o 
   9   0   4      176.23      190.92      7.60 o 
 -13   1   4       12.41       12.72      2.80 o 
 -12   1   4        2.42        3.93      2.15 o 
 -11   1   4       15.35       13.28      5.59 o 
 -10   1   4       43.26       45.47      2.77 o 
  -9   1   4        2.20        1.31      1.08 o 
  -8   1   4        0.78        0.35      0.85 o 
  -7   1   4      460.70      472.77      4.57 o 
  -6   1   4       52.92       45.16      1.11 o 
  -5   1   4      504.80      460.59      5.70 o 
  -4   1   4     1275.52     1201.44     11.48 o 
  -3   1   4     8196.93     8183.83     75.41 o 
  -2   1   4      389.45      398.65      6.52 o 
  -1   1   4      169.21      179.88      2.42 o 
   0   1   4      102.47      102.57      1.24 o 
   1   1   4      107.13      119.94      1.83 o 
   2   1   4     1108.72     1135.56     11.20 o 
   3   1   4      441.59      490.61      4.67 o 
   4   1   4       27.51       25.20      1.81 o 
   5   1   4       30.09       32.50      1.38 o 
   6   1   4       13.58       11.17      1.24 o 
   7   1   4      242.58      241.92      5.03 o 
   8   1   4        4.94        4.31      1.76 o 
   9   1   4        1.40        2.02      2.32 o 
 -12   2   4        0.25        0.57      2.12 o 
 -11   2   4        0.60       -0.26      1.53 o 
 -10   2   4        9.48        9.07      1.30 o 
  -9   2   4        0.13       -0.53      1.00 o 
  -8   2   4      193.80      199.87      4.35 o 
  -7   2   4        8.42        6.43      0.84 o 
  -6   2   4     1995.20     1992.54     19.39 o 
  -5   2   4       33.35       39.60      1.00 o 
  -4   2   4       70.02       70.50      1.10 o 
  -3   2   4       69.25       62.63      1.02 o 
  -2   2   4     2138.76     2178.82     20.31 o 
  -1   2   4      119.64      116.87      1.93 o 
   0   2   4      704.54      813.33      7.93 o 
   1   2   4      294.53      330.62      4.70 o 
   2   2   4       17.21       32.37      0.85 o 
   3   2   4      176.81      201.51      2.37 o 
   4   2   4       90.93       92.20      1.83 o 
   5   2   4       35.56       44.88      1.71 o 
   6   2   4        5.24        4.86      1.40 o 
   7   2   4       11.01       10.68      1.67 o 
   8   2   4        3.34        2.52      1.79 o 
   9   2   4       27.03       25.76      2.92 o 
 -12   3   4       12.82        7.93      2.50 o 
 -11   3   4       71.24       65.97      3.31 o 
 -10   3   4       27.17       29.75      2.48 o 
  -9   3   4       45.38       50.87      1.74 o 
  -8   3   4       59.79       61.85      2.88 o 
  -7   3   4      270.52      274.13      3.50 o 
  -6   3   4      197.88      201.82      2.71 o 
  -5   3   4      896.55      898.88      8.95 o 
  -4   3   4       27.48       27.83      1.33 o 
  -3   3   4      499.64      445.22      4.56 o 
  -2   3   4      148.99      147.45      2.00 o 
  -1   3   4     3261.92     3456.18     32.03 o 
   0   3   4      193.79      194.37      2.35 o 
   1   3   4      224.80      250.89      5.76 o 
   2   3   4       34.20       46.23      1.46 o 
   3   3   4       73.12       69.88      1.70 o 
   4   3   4      173.21      158.79      2.20 o 
   5   3   4      209.02      203.43      7.98 o 
   6   3   4        5.92        4.30      1.81 o 
   7   3   4        0.03       -0.31      2.01 o 
   8   3   4        4.43        5.07      2.59 o 
 -12   4   4       23.66       25.24      3.09 o 
 -11   4   4       22.45       23.72      2.19 o 
 -10   4   4       24.12       21.10      4.07 o 
  -9   4   4        6.49        3.77      1.47 o 
  -8   4   4       59.52       63.71      3.07 o 
  -7   4   4       48.39       50.84      1.90 o 
  -6   4   4        6.33        6.58      1.08 o 
  -5   4   4       88.80       84.81      1.58 o 
  -4   4   4      290.54      270.54      2.92 o 
  -3   4   4        0.11       -0.07      0.50 o 
  -2   4   4     2439.36     2546.65     21.35 o 
  -1   4   4      257.24      238.54      2.94 o 
   0   4   4        0.06        0.05      0.57 o 
   1   4   4      972.24      937.01     11.03 o 
   2   4   4       12.28       15.05      1.61 o 
   3   4   4      198.78      213.11      4.53 o 
   4   4   4       16.17       17.36      1.47 o 
   5   4   4      616.50      575.31     17.74 o 
   6   4   4       25.52       22.11      3.19 o 
   7   4   4       16.82       20.42      2.57 o 
   8   4   4       12.78       10.22      2.61 o 
 -11   5   4        0.89        2.26      2.00 o 
 -10   5   4        4.15        5.36      1.89 o 
  -9   5   4       21.33       18.71      1.86 o 
  -8   5   4        0.49        0.11      1.40 o 
  -7   5   4       42.44       41.75      1.94 o 
  -6   5   4       28.95       28.48      2.05 o 
  -5   5   4      780.87      787.76      9.72 o 
  -4   5   4        1.37        2.47      0.95 o 
  -3   5   4       21.49       21.63      2.04 o 
  -2   5   4       53.66       55.41      1.41 o 
  -1   5   4      288.03      303.42      3.75 o 
   0   5   4        6.67        4.04      0.86 o 
   1   5   4      123.29      120.81      2.57 o 
   2   5   4      412.26      406.78      5.68 o 
   3   5   4       12.89       13.36      1.44 o 
   4   5   4       18.32       23.44      1.66 o 
   5   5   4       76.87       72.70      3.21 o 
   6   5   4        0.42        1.04      2.09 o 
   7   5   4        0.21        1.07      2.54 o 
 -10   6   4        2.00        0.52      1.98 o 
  -9   6   4        5.95        5.45      1.85 o 
  -8   6   4       19.45       14.70      1.81 o 
  -7   6   4        0.06       -1.25      1.47 o 
  -6   6   4       33.40       34.50      1.87 o 
  -5   6   4        0.04       -0.44      1.17 o 
  -4   6   4       42.23       55.21      2.55 o 
  -3   6   4        0.04       -0.57      1.34 o 
  -2   6   4      176.20      182.36      4.42 o 
  -1   6   4       89.06       87.28      3.67 o 
   0   6   4       67.45       67.21      2.20 o 
   1   6   4       44.69       47.16      1.86 o 
   2   6   4      175.51      157.42      2.80 o 
   3   6   4       63.49       67.50      2.36 o 
   4   6   4        9.54        6.84      1.55 o 
   5   6   4      145.40      135.45      4.32 o 
   6   6   4       33.58       27.93      3.40 o 
  -9   7   4       22.75       20.11      2.39 o 
  -8   7   4        0.76        0.97      1.85 o 
  -7   7   4       56.60       53.23      3.07 o 
  -6   7   4        0.14        0.02      1.92 o 
  -5   7   4       51.38       54.80      8.03 o 
  -4   7   4        5.96        9.33      1.87 o 
  -3   7   4      110.49      123.47      4.53 o 
  -2   7   4        2.90        7.63      3.48 o 
  -1   7   4      141.85      135.51      3.09 o 
   0   7   4       21.85       20.12      1.70 o 
   1   7   4       37.55       37.58      2.03 o 
   2   7   4       29.53       27.46      1.91 o 
   3   7   4       18.30       18.40      1.90 o 
   4   7   4        6.21        6.80      1.84 o 
   5   7   4        7.38        7.47      2.73 o 
  -7   8   4       11.57       11.51      3.34 o 
  -6   8   4       90.74       98.38      7.58 o 
  -5   8   4        8.44        8.48      2.32 o 
  -4   8   4      132.24      136.09      4.31 o 
  -3   8   4       13.63       13.77      2.29 o 
  -2   8   4       30.74       29.64      2.52 o 
  -1   8   4        1.25       -0.67      1.94 o 
   0   8   4        8.42        9.98      1.80 o 
   1   8   4       25.88       24.17      2.09 o 
   2   8   4        1.84        2.34      1.83 o 
   3   8   4       40.21       42.65      2.58 o 
  -4   9   4        0.37        0.09      2.31 o 
  -3   9   4       25.00       23.17      4.18 o 
  -2   9   4        2.08        2.13      3.43 o 
  -1   9   4       11.99       11.92      3.46 o 
   0   9   4       10.35        7.29      2.44 o 
 -13   1   5       10.81       10.77      2.50 o 
 -12   1   5       34.61       37.54      2.67 o 
 -11   1   5       19.15       15.55      2.70 o 
 -10   1   5       61.13       60.04      2.18 o 
  -9   1   5        0.00       -0.34      0.97 o 
  -8   1   5       82.03       92.90      1.89 o 
  -7   1   5      264.13      293.09      3.08 o 
  -6   1   5      154.74      154.57      1.95 o 
  -5   1   5     1032.23     1012.15      9.87 o 
  -4   1   5      236.69      221.91      5.61 o 
  -3   1   5      167.61      160.13      2.62 o 
  -2   1   5     1883.37     1836.97     17.22 o 
  -1   1   5      609.48      610.17      5.43 o 
   0   1   5      588.89      654.23      5.82 o 
   1   1   5       47.52       59.08      1.01 o 
   2   1   5       15.25       15.56      0.89 o 
   3   1   5      417.76      438.03      4.92 o 
   4   1   5       73.32       82.37      1.86 o 
   5   1   5      103.21       92.54      2.14 o 
   6   1   5      595.48      583.19      6.71 o 
   7   1   5       45.73       48.61      2.30 o 
   8   1   5       31.09       32.68      2.31 o 
 -13   2   5       22.88       28.42      4.07 o 
 -12   2   5        0.04        1.19      2.11 o 
 -11   2   5       73.02       84.52      2.32 o 
 -10   2   5       16.56       15.38      1.32 o 
  -9   2   5       14.99       13.60      1.15 o 
  -8   2   5      364.86      353.97      4.80 o 
  -7   2   5      234.86      231.71      3.05 o 
  -6   2   5     5650.35     5600.25     67.95 o 
  -5   2   5      513.93      483.19      5.11 o 
  -4   2   5     3561.34     3634.49     33.71 o 
  -3   2   5      555.83      591.74      5.91 o 
  -2   2   5     1693.50     1601.51     15.11 o 
  -1   2   5        0.14       -0.87      0.58 o 
   0   2   5     1927.24     1919.10     16.23 o 
   1   2   5      147.75      146.21      2.98 o 
   2   2   5     1642.89     1685.21     13.29 o 
   3   2   5       39.86       36.60      1.26 o 
   4   2   5      988.99      994.75     10.08 o 
   5   2   5       23.34       20.17      1.35 o 
   6   2   5       24.54       16.48      1.65 o 
   7   2   5       32.85       40.12      2.69 o 
   8   2   5       23.46       24.30      7.61 o 
 -12   3   5       25.55       23.96      2.27 o 
 -11   3   5       44.46       38.47      2.16 o 
 -10   3   5       23.62       27.53      1.91 o 
  -9   3   5       62.64       62.97      2.30 o 
  -8   3   5      210.39      208.91      3.73 o 
  -7   3   5       16.23       16.81      1.43 o 
  -6   3   5       39.27       31.59      1.47 o 
  -5   3   5      289.05      296.65      2.98 o 
  -4   3   5      134.83      121.22      1.53 o 
  -3   3   5      864.40      924.63      9.00 o 
  -2   3   5       22.94       21.48      1.18 o 
  -1   3   5      708.65      853.67      8.41 o 
   0   3   5      311.14      338.55      3.77 o 
   1   3   5       52.83       67.16      1.89 o 
   2   3   5        3.40        3.46      0.60 o 
   3   3   5        1.36        0.55      0.71 o 
   4   3   5      193.38      192.44      2.94 o 
   5   3   5       94.36       86.25      3.93 o 
   6   3   5        2.89        3.44      1.94 o 
   7   3   5        5.62        2.00      2.15 o 
   8   3   5       31.28       40.65      3.50 o 
 -12   4   5        0.23        0.74      2.31 o 
 -11   4   5       27.15       30.11      3.57 o 
 -10   4   5       62.85       64.00      2.48 o 
  -9   4   5        0.68        1.62      1.38 o 
  -8   4   5       18.78       18.40      2.26 o 
  -7   4   5        2.04        0.97      1.07 o 
  -6   4   5       39.82       37.27      1.37 o 
  -5   4   5        1.65        4.41      1.21 o 
  -4   4   5      145.49      145.18      1.94 o 
  -3   4   5        0.18        0.28      0.56 o 
  -2   4   5        5.46       12.88      1.32 o 
  -1   4   5       24.70       25.51      0.93 o 
   0   4   5      486.31      499.30      5.34 o 
   1   4   5      184.77      175.76      3.03 o 
   2   4   5        3.85        1.85      0.84 o 
   3   4   5       92.58       89.92      5.86 o 
   4   4   5        2.33        3.37      1.71 o 
   5   4   5        6.00        7.78      2.05 o 
   6   4   5       20.82       20.91      2.56 o 
   7   4   5        0.37       -1.83      2.25 o 
 -11   5   5        0.15       -1.33      1.93 o 
 -10   5   5       10.34       11.07      2.12 o 
  -9   5   5        5.43        4.23      1.59 o 
  -8   5   5      140.95      136.12      3.90 o 
  -7   5   5      391.07      374.53      5.59 o 
  -6   5   5      152.31      148.33      3.01 o 
  -5   5   5      784.54      774.51     10.34 o 
  -4   5   5        9.72        7.20      1.08 o 
  -3   5   5       40.08       38.65      1.04 o 
  -2   5   5       26.80       37.14      1.22 o 
  -1   5   5        8.41       11.96      1.12 o 
   0   5   5       32.92       34.27      2.52 o 
   1   5   5      305.56      300.37      5.96 o 
   2   5   5      212.61      204.58      3.12 o 
   3   5   5       73.12       73.59      3.54 o 
   4   5   5      208.60      200.88      5.39 o 
   5   5   5       63.20       62.77      3.33 o 
   6   5   5        4.20        3.36      2.32 o 
   7   5   5        3.79        2.46      2.83 o 
 -10   6   5        2.21        2.47      2.01 o 
  -9   6   5       29.03       29.25      2.21 o 
  -8   6   5       78.74       85.16      7.83 o 
  -7   6   5        8.21       10.37      1.62 o 
  -6   6   5      221.51      219.36      3.97 o 
  -5   6   5      177.40      174.17      4.93 o 
  -4   6   5      449.90      461.49     16.48 o 
  -3   6   5       11.82       14.02      3.43 o 
  -2   6   5      451.82      432.13      6.04 o 
  -1   6   5        0.45        0.08      1.16 o 
   0   6   5      230.73      253.80      7.75 o 
   1   6   5       36.39       34.79      1.37 o 
   2   6   5      220.70      205.84      4.27 o 
   3   6   5        0.01        0.25      1.45 o 
   4   6   5      118.77      139.90      4.55 o 
   5   6   5        0.19       -0.77      2.30 o 
   6   6   5       46.21       45.90      3.40 o 
  -9   7   5        9.93        6.85      2.11 o 
  -8   7   5        0.92       -0.81      2.28 o 
  -7   7   5       24.61       23.31      4.07 o 
  -6   7   5        1.74        0.14      1.91 o 
  -5   7   5        6.09        2.76      1.81 o 
  -4   7   5       36.76       36.32      3.66 o 
  -3   7   5       26.74       23.74      2.19 o 
  -2   7   5       33.40       33.46      2.39 o 
  -1   7   5       34.22       26.92      1.99 o 
   0   7   5       14.37       15.48      1.68 o 
   1   7   5       15.63       15.10      1.92 o 
   2   7   5        0.29       -0.23      1.57 o 
   3   7   5        7.42        4.47      2.33 o 
   4   7   5        0.96        1.11      2.33 o 
  -7   8   5        1.15       -0.35      2.40 o 
  -6   8   5       17.54       19.52      2.69 o 
  -5   8   5        3.37        0.28      2.15 o 
  -4   8   5        0.12       -0.17      2.12 o 
  -3   8   5        1.43        0.62      2.03 o 
  -2   8   5      134.35      131.17      4.20 o 
  -1   8   5       20.24       21.97      3.50 o 
   0   8   5       17.48       16.35      2.00 o 
   1   8   5        6.30        7.00      1.83 o 
   2   8   5        0.05       -0.49      1.92 o 
   3   8   5        0.02       -1.72      2.64 o 
  -4   9   5        8.14       10.14      4.32 o 
  -3   9   5        4.50        5.24      3.39 o 
  -2   9   5        0.75       -1.24      3.18 o 
  -1   9   5       10.91       10.94      3.72 o 
 -13   0   6        7.15        6.48      3.37 o 
 -12   0   6       91.81       93.33      4.77 o 
 -11   0   6        7.90       13.22      2.77 o 
 -10   0   6       57.31       51.75      3.21 o 
  -9   0   6      123.02      116.08      2.84 o 
  -8   0   6       15.88       19.26      1.57 o 
  -7   0   6      234.47      214.54      3.75 o 
  -6   0   6      394.77      389.20      5.84 o 
  -5   0   6     2850.32     2720.38     49.56 o 
  -4   0   6      156.43      170.96      4.16 o 
  -3   0   6     2090.96     1885.00     24.75 o 
  -2   0   6       28.83       41.13      1.83 o 
  -1   0   6        8.36       19.58      2.59 o 
   0   0   6     5315.54     5433.43     70.19 o 
   1   0   6     2257.47     2340.85     34.89 o 
   2   0   6      950.15      886.87     12.67 o 
   3   0   6        3.60        0.55      1.23 o 
   4   0   6      504.58      496.88      8.10 o 
   5   0   6       55.77       60.70      3.58 o 
   6   0   6       73.71       77.51      5.61 o 
   7   0   6       32.03       30.31      2.62 o 
   8   0   6        5.22        1.53      3.31 o 
 -13   1   6       21.00       25.90      2.70 o 
 -12   1   6       29.31       23.55      2.34 o 
 -11   1   6        2.56        1.61      1.66 o 
 -10   1   6       69.26       76.21      2.19 o 
  -9   1   6        4.43        4.00      0.94 o 
  -8   1   6       54.49       55.86      1.55 o 
  -7   1   6      285.77      298.53      3.81 o 
  -6   1   6     1569.46     1543.57     17.31 o 
  -5   1   6      502.09      483.00      6.13 o 
  -4   1   6       93.23       87.98      2.46 o 
  -3   1   6       14.75       17.47      0.93 o 
  -2   1   6      127.50      123.99      1.64 o 
  -1   1   6      217.83      193.45      2.12 o 
   0   1   6      283.35      281.35      2.89 o 
   1   1   6      534.87      547.83      5.13 o 
   2   1   6        0.13       -0.08      0.74 o 
   3   1   6      239.76      217.84      3.06 o 
   4   1   6       17.47       15.58      1.22 o 
   5   1   6       10.18       12.53      1.31 o 
   6   1   6       19.19       21.81      1.65 o 
   7   1   6        0.12       -0.12      1.78 o 
   8   1   6        2.36        3.40      2.03 o 
 -13   2   6        0.05        0.83      2.36 o 
 -12   2   6        5.68        5.76      2.09 o 
 -11   2   6        0.81        0.47      1.26 o 
 -10   2   6       13.51       11.00      1.25 o 
  -9   2   6       89.54       80.71      1.94 o 
  -8   2   6       33.81       32.27      1.96 o 
  -7   2   6      232.94      201.11      2.78 o 
  -6   2   6     2112.86     2176.49     20.94 o 
  -5   2   6      231.59      225.08      2.42 o 
  -4   2   6     2664.52     2747.39     25.66 o 
  -3   2   6       19.43       24.09      0.78 o 
  -2   2   6      115.56      111.45      1.63 o 
  -1   2   6       63.30       76.03      1.35 o 
   0   2   6        2.60        2.10      0.54 o 
   1   2   6      388.10      418.54      4.70 o 
   2   2   6      786.66      797.99      7.31 o 
   3   2   6       23.38       23.42      1.40 o 
   4   2   6      482.42      478.57      5.59 o 
   5   2   6       43.52       45.45      2.53 o 
   6   2   6       41.05       33.85      2.23 o 
   7   2   6       24.52       24.33      2.97 o 
   8   2   6        4.80        6.28      2.84 o 
 -13   3   6        5.71        7.19      2.68 o 
 -12   3   6        2.26        3.36      1.76 o 
 -11   3   6       15.56       13.25      1.83 o 
 -10   3   6      192.02      190.02      4.26 o 
  -9   3   6       35.40       40.01      1.59 o 
  -8   3   6      115.48      112.57      2.16 o 
  -7   3   6       93.34       96.48      2.25 o 
  -6   3   6      271.09      268.25      3.31 o 
  -5   3   6      209.77      221.41      2.42 o 
  -4   3   6      241.66      248.24      2.91 o 
  -3   3   6     1143.01     1206.89     11.66 o 
  -2   3   6       30.40       34.01      1.29 o 
  -1   3   6      284.46      285.71      3.32 o 
   0   3   6      123.72      120.01      2.34 o 
   1   3   6      275.85      279.05      4.33 o 
   2   3   6      235.14      231.19      2.74 o 
   3   3   6      119.27      118.46      3.03 o 
   4   3   6        4.57        4.23      1.17 o 
   5   3   6       19.16       20.28      2.22 o 
   6   3   6       11.34       12.89      2.35 o 
   7   3   6       26.64       30.89      2.91 o 
 -12   4   6       62.63       60.53      2.89 o 
 -11   4   6       12.73       12.63      1.95 o 
 -10   4   6       90.21       95.65      3.24 o 
  -9   4   6      117.75      116.96      4.89 o 
  -8   4   6      105.13      105.10      2.68 o 
  -7   4   6      186.76      182.77      3.36 o 
  -6   4   6       35.96       36.22      1.21 o 
  -5   4   6       84.60       82.01      1.62 o 
  -4   4   6        8.22       13.95      1.04 o 
  -3   4   6      798.42      796.69      7.99 o 
  -2   4   6       37.93       55.99      1.29 o 
  -1   4   6       67.66       55.75      1.34 o 
   0   4   6      274.27      252.04      3.17 o 
   1   4   6        7.53        9.31      1.18 o 
   2   4   6      852.89      836.60     10.29 o 
   3   4   6      123.92      119.54      3.96 o 
   4   4   6      313.14      295.95     11.35 o 
   5   4   6        0.22       -1.60      1.91 o 
   6   4   6       88.24       87.59      4.47 o 
   7   4   6       42.91       42.10      3.35 o 
 -11   5   6        0.65       -0.46      1.91 o 
 -10   5   6        3.51        5.95      1.76 o 
  -9   5   6        5.27        5.63      1.59 o 
  -8   5   6       19.09       23.98      3.97 o 
  -7   5   6       71.21       70.98      3.27 o 
  -6   5   6      104.57       99.26      2.46 o 
  -5   5   6        4.95        4.86      1.08 o 
  -4   5   6      136.38      113.42      2.03 o 
  -3   5   6        2.02        2.38      0.73 o 
  -2   5   6       18.82       22.08      1.12 o 
  -1   5   6        0.15        0.66      1.06 o 
   0   5   6      168.53      158.13      3.03 o 
   1   5   6      137.40      145.82      3.01 o 
   2   5   6       77.04       81.13      2.43 o 
   3   5   6      185.06      196.84      4.77 o 
   4   5   6        0.88        0.75      2.13 o 
   5   5   6       14.04        7.04      2.49 o 
   6   5   6        7.95        6.85      2.59 o 
 -11   6   6        3.41       -0.11      2.21 o 
 -10   6   6        0.15       -0.94      1.91 o 
  -9   6   6        7.79        7.65      2.51 o 
  -8   6   6       11.47       10.43      1.73 o 
  -7   6   6        0.23       -0.45      1.37 o 
  -6   6   6      136.56      138.97      3.14 o 
  -5   6   6      148.19      141.00      3.93 o 
  -4   6   6        0.87        0.72      1.45 o 
  -3   6   6       11.53        6.56      1.34 o 
  -2   6   6        4.36        2.61      1.26 o 
  -1   6   6      126.13      123.40      2.85 o 
   0   6   6       11.43       16.13      1.65 o 
   1   6   6        7.89       10.36      1.30 o 
   2   6   6        2.33        1.09      1.52 o 
   3   6   6        3.36        1.06      2.08 o 
   4   6   6       40.95       40.09      3.16 o 
   5   6   6       51.32       50.75      3.39 o 
  -9   7   6        0.22       -1.83      1.88 o 
  -8   7   6       29.79       29.55      2.90 o 
  -7   7   6       10.74       11.59      2.37 o 
  -6   7   6       30.88       33.08      2.53 o 
  -5   7   6       22.48       28.11      2.34 o 
  -4   7   6       54.52       62.68      2.94 o 
  -3   7   6      138.29      143.05      5.40 o 
  -2   7   6        7.83       10.37      1.61 o 
  -1   7   6       81.10       92.00      2.80 o 
   0   7   6        2.27        1.18      1.53 o 
   1   7   6       20.03       22.48      1.92 o 
   2   7   6        0.58        1.33      2.21 o 
   3   7   6       20.79       23.47      2.94 o 
   4   7   6        0.17       -1.02      2.60 o 
  -7   8   6       46.80       51.08      9.04 o 
  -6   8   6       10.07        6.44      3.42 o 
  -5   8   6       18.58       19.97      3.21 o 
  -4   8   6       13.44       18.62      3.96 o 
  -3   8   6       10.32       15.97      2.46 o 
  -2   8   6       16.18       17.20      2.37 o 
  -1   8   6        0.45       -1.53      3.02 o 
   0   8   6       53.40       55.61      2.60 o 
   1   8   6       17.42       14.73      2.05 o 
   2   8   6       42.45       49.62      4.55 o 
 -14   1   7        0.45        1.20      2.57 o 
 -13   1   7        0.49       -0.58      2.10 o 
 -12   1   7       10.03        5.87      1.90 o 
 -11   1   7        3.85        3.45      2.43 o 
 -10   1   7       33.07       32.09      1.58 o 
  -9   1   7       70.92       71.12      2.22 o 
  -8   1   7      403.46      402.36      8.28 o 
  -7   1   7       87.86       76.45      1.59 o 
  -6   1   7      132.08      146.46      4.80 o 
  -5   1   7      468.61      485.38      6.31 o 
  -4   1   7      764.79      751.02     10.79 o 
  -3   1   7      239.40      222.71      2.69 o 
  -2   1   7     1807.79     1831.07     15.53 o 
  -1   1   7     1584.08     1610.86     15.38 o 
   0   1   7     1235.38     1227.72     14.40 o 
   1   1   7      200.21      206.45      3.44 o 
   2   1   7       70.09       57.33      1.58 o 
   3   1   7       86.09       87.73      2.05 o 
   4   1   7       88.28       88.77      5.28 o 
   5   1   7      412.40      413.71      5.31 o 
   6   1   7      105.91       99.88      3.47 o 
   7   1   7       84.81       83.43      3.06 o 
 -13   2   7        0.01       -2.00      2.14 o 
 -12   2   7       39.95       44.39      2.17 o 
 -11   2   7       34.13       34.97      1.64 o 
 -10   2   7       82.44       85.84      2.69 o 
  -9   2   7      193.17      195.39      3.00 o 
  -8   2   7      240.52      228.69      3.16 o 
  -7   2   7      814.98      730.24      7.63 o 
  -6   2   7      969.08      939.31      9.44 o 
  -5   2   7     1735.82     1745.84     16.64 o 
  -4   2   7      964.73     1058.34     10.34 o 
  -3   2   7      180.85      151.34      2.38 o 
  -2   2   7        1.87        6.04      0.63 o 
  -1   2   7      367.34      356.69      3.60 o 
   0   2   7        4.87        3.77      0.62 o 
   1   2   7      172.10      168.40      2.50 o 
   2   2   7      237.25      215.63      3.23 o 
   3   2   7        2.20        1.76      0.99 o 
   4   2   7       42.70       43.38      1.70 o 
   5   2   7       27.21       27.07      1.68 o 
   6   2   7        4.78        3.38      1.80 o 
   7   2   7        5.40        5.18      2.58 o 
 -13   3   7       22.72       20.98      2.37 o 
 -12   3   7        0.53        0.36      1.75 o 
 -11   3   7        9.06        9.06      1.69 o 
 -10   3   7        2.20        3.46      1.17 o 
  -9   3   7      218.39      206.14      3.18 o 
  -8   3   7        2.36        2.41      0.90 o 
  -7   3   7       39.47       41.65      1.32 o 
  -6   3   7        5.69        3.92      0.61 o 
  -5   3   7      363.96      399.10      3.95 o 
  -4   3   7      387.02      341.38      3.84 o 
  -3   3   7        4.58        6.59      0.71 o 
  -2   3   7      467.36      455.44      4.91 o 
  -1   3   7      600.72      640.60      6.65 o 
   0   3   7       41.76       36.76      1.73 o 
   1   3   7     1120.99     1106.60     11.00 o 
   2   3   7      681.60      654.95      9.44 o 
   3   3   7       29.97       29.22      2.35 o 
   4   3   7        2.72        3.13      1.49 o 
   5   3   7       56.80       63.90      7.37 o 
   6   3   7       20.37       15.36      2.63 o 
   7   3   7        0.03       -0.34      2.62 o 
 -12   4   7        3.21        2.14      1.82 o 
 -11   4   7        0.55       -1.39      1.60 o 
 -10   4   7      149.48      144.07      3.40 o 
  -9   4   7       53.44       51.30      2.49 o 
  -8   4   7       89.93       86.57      4.09 o 
  -7   4   7       36.08       33.17      1.95 o 
  -6   4   7       10.48        8.59      0.91 o 
  -5   4   7       32.98       31.44      0.97 o 
  -4   4   7        0.19       -0.25      0.65 o 
  -3   4   7      187.07      209.77      2.73 o 
  -2   4   7      296.12      297.19      3.57 o 
  -1   4   7      360.19      355.41      4.26 o 
   0   4   7       74.94       73.75      2.19 o 
   1   4   7        0.46       -0.73      1.57 o 
   2   4   7        4.65        5.57      1.68 o 
   3   4   7        0.68        0.10      1.72 o 
   4   4   7        0.59        1.47      1.88 o 
   5   4   7        0.01       -0.32      2.15 o 
   6   4   7        0.03       -0.60      2.35 o 
 -12   5   7        4.48        1.53      2.11 o 
 -11   5   7        1.72        0.40      1.82 o 
 -10   5   7        0.42       -1.27      1.62 o 
  -9   5   7       14.04       13.50      2.18 o 
  -8   5   7       20.01       20.59      1.72 o 
  -7   5   7       28.72       30.49      1.73 o 
  -6   5   7       71.30       69.89      2.93 o 
  -5   5   7      103.50       99.37      4.11 o 
  -4   5   7      245.14      240.08      3.28 o 
  -3   5   7      218.82      239.77      3.83 o 
  -2   5   7      131.46      136.45      2.67 o 
  -1   5   7       25.86       25.72      1.49 o 
   0   5   7      459.24      461.04      6.36 o 
   1   5   7      221.31      219.79      6.85 o 
   2   5   7      479.98      459.34     13.96 o 
   3   5   7      516.51      503.94      8.94 o 
   4   5   7        0.79       -0.22      2.34 o 
   5   5   7        7.34        4.46      2.52 o 
 -11   6   7        8.25        6.25      2.20 o 
 -10   6   7       26.68       27.28      2.35 o 
  -9   6   7       12.69       17.25      1.97 o 
  -8   6   7       14.91       17.21      1.86 o 
  -7   6   7      135.13      142.81      3.28 o 
  -6   6   7      119.92      111.12      2.86 o 
  -5   6   7       26.35       30.50      2.19 o 
  -4   6   7      205.79      195.42      4.61 o 
  -3   6   7      129.88      124.53      2.88 o 
  -2   6   7        1.55       -0.64      1.28 o 
  -1   6   7      164.85      161.04      3.51 o 
   0   6   7        2.55        0.79      1.47 o 
   1   6   7       10.40       11.07      1.61 o 
   2   6   7        3.69        5.83      2.05 o 
   3   6   7        7.27        6.78      2.48 o 
   4   6   7        4.57        6.53      2.57 o 
  -9   7   7       34.33       34.02      5.26 o 
  -8   7   7       24.43       24.24      2.74 o 
  -7   7   7        3.91        2.70      2.07 o 
  -6   7   7        6.65        8.32      2.07 o 
  -5   7   7        3.37        0.58      1.83 o 
  -4   7   7        0.94        0.84      1.84 o 
  -3   7   7        0.18        0.45      1.70 o 
  -2   7   7       17.67       18.36      1.85 o 
  -1   7   7      149.33      137.93      3.35 o 
   0   7   7        9.86       10.28      2.23 o 
   1   7   7        0.52        0.94      2.18 o 
   2   7   7       11.98        5.02      3.88 o 
   3   7   7        0.79        0.74      2.70 o 
  -7   8   7        9.58       10.30      2.75 o 
  -6   8   7       17.85       18.12      2.71 o 
  -5   8   7       17.37       18.72      2.59 o 
  -4   8   7        5.77        5.71      2.27 o 
  -3   8   7        0.67       -0.70      2.17 o 
  -2   8   7        6.26        2.49      2.26 o 
  -1   8   7        1.44       -1.21      3.12 o 
   0   8   7        8.43        8.03      1.99 o 
   1   8   7        3.13        6.00      2.69 o 
 -14   0   8        0.01       -0.10      3.18 o 
 -13   0   8        0.73        0.03      2.70 o 
 -12   0   8        7.98        5.50      2.45 o 
 -11   0   8        0.81        1.49      2.10 o 
 -10   0   8      120.03      124.13      4.64 o 
  -9   0   8       49.80       52.68      2.02 o 
  -8   0   8       88.55       90.65     11.56 o 
  -7   0   8       12.92       17.96      1.81 o 
  -6   0   8       58.90       51.02      2.42 o 
  -5   0   8        8.53        6.52      1.27 o 
  -4   0   8      339.82      328.30      5.18 o 
  -3   0   8     1901.84     1844.73     24.55 o 
  -2   0   8      335.41      364.01      5.75 o 
  -1   0   8      563.55      575.97      8.56 o 
   0   0   8       20.86       38.81      1.73 o 
   1   0   8      186.93      182.83      3.91 o 
   2   0   8        7.03        1.77      1.29 o 
   3   0   8     1225.12     1136.38     16.42 o 
   4   0   8       90.20       97.09      3.70 o 
   5   0   8       63.32       58.00      3.78 o 
   6   0   8       96.11      106.88      4.02 o 
 -14   1   8        4.07        4.01      2.46 o 
 -13   1   8        0.18        0.18      2.02 o 
 -12   1   8        1.77        0.66      1.66 o 
 -11   1   8      120.56      125.47      2.84 o 
 -10   1   8        5.31        5.93      1.29 o 
  -9   1   8      180.93      172.45      3.25 o 
  -8   1   8       64.24       65.23      1.90 o 
  -7   1   8     1969.54     1979.70     22.00 o 
  -6   1   8      167.17      140.91      2.50 o 
  -5   1   8      348.49      331.37      3.79 o 
  -4   1   8      396.46      367.29      4.10 o 
  -3   1   8      168.62      186.86      2.19 o 
  -2   1   8      609.64      562.08      5.27 o 
  -1   1   8      618.73      615.92      5.24 o 
   0   1   8      305.74      278.56      4.86 o 
   1   1   8       31.53       31.58      1.28 o 
   2   1   8       66.33       70.82      2.04 o 
   3   1   8        3.33       -0.56      1.03 o 
   4   1   8        1.57        3.40      1.24 o 
   5   1   8        0.67        1.09      1.45 o 
   6   1   8       16.21       17.30      1.81 o 
 -14   2   8        4.24        6.58      3.59 o 
 -13   2   8        6.00        6.76      2.12 o 
 -12   2   8        7.74        6.06      2.26 o 
 -11   2   8       19.16       21.09      1.46 o 
 -10   2   8       29.06       35.19      2.67 o 
  -9   2   8       17.95       18.40      2.35 o 
  -8   2   8      100.39       93.04      2.53 o 
  -7   2   8        0.01        2.85      1.34 o 
  -6   2   8      411.44      426.55      7.20 o 
  -5   2   8       63.59       67.97      1.67 o 
  -4   2   8      390.47      396.11      4.39 o 
  -3   2   8       20.68       25.43      1.42 o 
  -2   2   8       12.96       16.72      1.30 o 
  -1   2   8      304.85      287.62      3.12 o 
   0   2   8      140.42      140.16      2.25 o 
   1   2   8       53.08       58.43      1.58 o 
   2   2   8        4.47        4.29      1.02 o 
   3   2   8      223.65      218.13      3.38 o 
   4   2   8      181.11      175.99      4.59 o 
   5   2   8       19.65       20.44      1.97 o 
   6   2   8        7.64        4.62      2.00 o 
 -13   3   8       30.05       29.83      2.42 o 
 -12   3   8        0.17       -0.54      1.70 o 
 -11   3   8        9.82        7.53      1.35 o 
 -10   3   8       18.86       15.55      1.56 o 
  -9   3   8      901.61      857.48      9.47 o 
  -8   3   8       31.42       35.60      1.39 o 
  -7   3   8      231.68      236.52      3.22 o 
  -6   3   8      410.21      422.91      4.23 o 
  -5   3   8      459.74      476.89      5.18 o 
  -4   3   8      124.96      113.93      1.90 o 
  -3   3   8      299.83      309.99      3.86 o 
  -2   3   8     1390.79     1405.01     13.67 o 
  -1   3   8       91.14       89.19      2.24 o 
   0   3   8      208.10      206.80      5.08 o 
   1   3   8      189.82      185.65      5.06 o 
   2   3   8        9.79       11.22      1.24 o 
   3   3   8       31.09       31.66      1.89 o 
   4   3   8       40.65       43.47      2.86 o 
   5   3   8        5.61        6.04      2.40 o 
   6   3   8        0.03        0.11      2.37 o 
 -13   4   8        0.24        0.05      2.06 o 
 -12   4   8        3.97        2.13      1.88 o 
 -11   4   8       37.02       32.44      4.29 o 
 -10   4   8       29.51       33.40      1.98 o 
  -9   4   8       19.59       19.56      1.65 o 
  -8   4   8      515.29      504.72      5.85 o 
  -7   4   8       73.38       67.27      1.84 o 
  -6   4   8       69.46       62.46      1.71 o 
  -5   4   8       32.08       30.97      1.05 o 
  -4   4   8        1.15        0.61      0.77 o 
  -3   4   8      399.43      383.92      6.52 o 
  -2   4   8        3.15        5.62      0.86 o 
  -1   4   8      425.00      409.62      4.76 o 
   0   4   8      515.10      513.37      9.03 o 
   1   4   8      504.93      493.22     12.14 o 
   2   4   8      116.39      100.97      3.45 o 
   3   4   8        0.20       -1.06      1.84 o 
   4   4   8       13.62       13.29      2.43 o 
   5   4   8       64.38       66.00      5.83 o 
 -12   5   8        1.53        0.45      2.08 o 
 -11   5   8        1.05        2.60      1.83 o 
 -10   5   8        0.61       -0.67      1.66 o 
  -9   5   8       89.66       85.21      3.79 o 
  -8   5   8       79.53       71.54      3.25 o 
  -7   5   8      117.20      116.42      4.21 o 
  -6   5   8       23.03       24.97      1.57 o 
  -5   5   8      244.49      230.64      4.70 o 
  -4   5   8        0.28        0.64      0.80 o 
  -3   5   8        0.05       -0.11      1.07 o 
  -2   5   8        5.89        8.14      1.22 o 
  -1   5   8        1.58        0.77      1.23 o 
   0   5   8       55.28       57.37      2.04 o 
   1   5   8       33.14       36.28      4.64 o 
   2   5   8        0.95        0.85      1.89 o 
   3   5   8        0.10       -1.03      2.03 o 
   4   5   8       10.17       14.70      2.66 o 
 -11   6   8        0.52       -1.09      2.10 o 
 -10   6   8        8.24        4.68      2.74 o 
  -9   6   8        1.98        1.92      1.67 o 
  -8   6   8        4.24        3.33      1.50 o 
  -7   6   8       29.65       33.34      1.94 o 
  -6   6   8        1.92        0.94      1.64 o 
  -5   6   8        2.99        1.57      2.45 o 
  -4   6   8        1.54       -0.02      1.60 o 
  -3   6   8       37.62       40.33      5.67 o 
  -2   6   8       20.77       25.39      1.48 o 
  -1   6   8       17.56       23.16      1.95 o 
   0   6   8       14.01       14.24      1.73 o 
   1   6   8       46.52       43.17      2.67 o 
   2   6   8        9.17        4.23      2.21 o 
   3   6   8        0.01       -0.53      2.23 o 
  -9   7   8       35.08       37.84      3.18 o 
  -8   7   8       15.65       19.19      2.62 o 
  -7   7   8       32.03       31.24      2.74 o 
  -6   7   8       14.42       11.89      2.16 o 
  -5   7   8      125.08      115.69      3.90 o 
  -4   7   8       69.44       73.65      3.27 o 
  -3   7   8       21.84       19.04      2.28 o 
  -2   7   8      144.40      150.34      3.55 o 
  -1   7   8        1.80        0.79      1.70 o 
   0   7   8       20.12       15.54      3.81 o 
   1   7   8        0.65        2.51      3.72 o 
   2   7   8       24.48       31.69      3.09 o 
  -7   8   8        0.78        1.75      2.43 o 
  -6   8   8        6.58       10.35      2.56 o 
  -5   8   8       41.64       40.06      3.01 o 
  -4   8   8        2.78        0.58      2.31 o 
  -3   8   8       26.11       26.01      2.75 o 
  -2   8   8        0.97        0.18      2.37 o 
  -1   8   8       31.20       28.15      5.15 o 
   0   8   8        8.12        4.79      2.62 o 
 -14   1   9        0.03       -0.29      2.36 o 
 -13   1   9       27.68       24.23      2.41 o 
 -12   1   9        1.80        0.54      1.75 o 
 -11   1   9       33.04       31.79      2.46 o 
 -10   1   9       18.13       19.40      1.37 o 
  -9   1   9        5.47        2.58      0.91 o 
  -8   1   9       10.36        8.16      0.92 o 
  -7   1   9      848.59      802.11      9.63 o 
  -6   1   9        6.56        7.46      0.92 o 
  -5   1   9       10.77        8.72      1.26 o 
  -4   1   9       13.87       14.18      0.86 o 
  -3   1   9     1635.78     1672.06     16.21 o 
  -2   1   9       21.97       27.80      1.36 o 
  -1   1   9     1033.80      996.95      9.98 o 
   0   1   9      273.59      281.45      4.16 o 
   1   1   9       50.67       55.65      1.65 o 
   2   1   9       21.74       25.92      1.44 o 
   3   1   9      101.71       90.51      4.01 o 
   4   1   9       10.95       12.97      1.50 o 
   5   1   9        0.03       -0.56      1.47 o 
   6   1   9       46.02       52.79      4.07 o 
 -14   2   9        0.27        1.06      2.40 o 
 -13   2   9       35.86       33.27      2.69 o 
 -12   2   9       13.05       13.51      1.46 o 
 -11   2   9       25.72       32.54      1.57 o 
 -10   2   9      276.29      278.41      3.90 o 
  -9   2   9      317.01      306.09      4.03 o 
  -8   2   9      250.31      262.61      4.11 o 
  -7   2   9       36.94       39.30      3.36 o 
  -6   2   9      385.51      394.23      5.07 o 
  -5   2   9      241.12      245.51      4.04 o 
  -4   2   9        3.16        1.38      0.70 o 
  -3   2   9      184.52      165.17      2.39 o 
  -2   2   9       15.19       15.60      1.40 o 
  -1   2   9      715.33      678.04      6.42 o 
   0   2   9      131.24      118.42      4.13 o 
   1   2   9      225.25      211.34      3.14 o 
   2   2   9       67.82       69.00      3.15 o 
   3   2   9      315.47      331.19      7.24 o 
   4   2   9        7.35        7.91      1.67 o 
   5   2   9       63.66       74.43      2.87 o 
 -13   3   9       20.55       22.00      2.31 o 
 -12   3   9       16.19       14.23      1.91 o 
 -11   3   9       68.00       75.27      2.85 o 
 -10   3   9        0.01       -0.16      1.09 o 
  -9   3   9      498.52      492.74      7.65 o 
  -8   3   9       12.31       12.76      1.10 o 
  -7   3   9        3.88        2.25      0.88 o 
  -6   3   9      112.18      132.62      2.16 o 
  -5   3   9      107.89       85.87      1.70 o 
  -4   3   9      224.92      231.93      5.09 o 
  -3   3   9       39.32       33.59      1.17 o 
  -2   3   9      170.10      160.59      2.43 o 
  -1   3   9       30.34       31.22      1.27 o 
   0   3   9       17.02       17.12      1.20 o 
   1   3   9      960.46      941.22      9.79 o 
   2   3   9        4.76        4.97      1.19 o 
   3   3   9       19.64       20.20      1.82 o 
   4   3   9      117.27      113.02      4.32 o 
   5   3   9       16.78       12.49      2.69 o 
 -13   4   9        4.93        3.56      2.12 o 
 -12   4   9       13.60        8.36      1.98 o 
 -11   4   9        0.02        0.83      1.65 o 
 -10   4   9       11.22       11.21      1.84 o 
  -9   4   9        0.38        0.41      1.33 o 
  -8   4   9       37.23       38.89      1.49 o 
  -7   4   9       14.46       10.05      1.11 o 
  -6   4   9        3.97        4.68      1.04 o 
  -5   4   9       16.81       16.56      1.19 o 
  -4   4   9      172.76      181.22      3.62 o 
  -3   4   9       95.56       94.65      1.92 o 
  -2   4   9       42.31       44.24      1.42 o 
  -1   4   9      272.61      272.58      3.61 o 
   0   4   9      382.13      399.33      7.19 o 
   1   4   9        3.27        4.49      1.93 o 
   2   4   9       33.43       34.52      2.67 o 
   3   4   9       16.85       16.40      2.44 o 
   4   4   9        0.51        1.76      2.37 o 
 -12   5   9        1.71       -0.99      2.00 o 
 -11   5   9        9.71        8.62      1.95 o 
 -10   5   9       19.68       16.35      1.83 o 
  -9   5   9      209.62      198.37      4.59 o 
  -8   5   9       44.79       45.82      3.12 o 
  -7   5   9      141.83      130.55      3.04 o 
  -6   5   9        0.97        1.97      1.20 o 
  -5   5   9        9.41        9.61      1.16 o 
  -4   5   9        0.03        0.94      0.98 o 
  -3   5   9      173.27      177.18      3.29 o 
  -2   5   9       37.63       35.38      1.72 o 
  -1   5   9      226.63      237.09      5.93 o 
   0   5   9        1.61        2.13      1.82 o 
   1   5   9      261.60      245.29      5.49 o 
   2   5   9        0.17        1.61      2.15 o 
   3   5   9       39.04       41.54      6.52 o 
   4   5   9       60.65       56.62     10.97 o 
 -11   6   9        7.92        9.19      2.10 o 
 -10   6   9       17.24       19.93      2.21 o 
  -9   6   9       10.61        8.97      1.84 o 
  -8   6   9       88.69       92.40      3.19 o 
  -7   6   9       10.47        7.76      2.01 o 
  -6   6   9       44.52       52.39      4.26 o 
  -5   6   9        5.73        4.66      1.74 o 
  -4   6   9        2.92        6.71      1.82 o 
  -3   6   9       53.20       53.23      2.15 o 
  -2   6   9       65.36       66.38      2.50 o 
  -1   6   9       29.02       34.12      2.05 o 
   0   6   9        2.32        1.25      1.95 o 
   1   6   9       34.27       35.69      7.20 o 
   2   6   9        1.25        1.51      2.31 o 
   3   6   9       43.81       46.54      5.74 o 
  -9   7   9        1.61       -0.69      2.39 o 
  -8   7   9        3.41        4.11      2.31 o 
  -7   7   9       30.96       35.69      2.85 o 
  -6   7   9        5.40        3.85      2.50 o 
  -5   7   9        0.51       -1.25      1.86 o 
  -4   7   9       20.15       19.25      2.32 o 
  -3   7   9       49.72       52.28      3.04 o 
  -2   7   9        0.29        0.06      1.77 o 
  -1   7   9       14.84       14.41      2.05 o 
   0   7   9       22.43       21.74      4.23 o 
   1   7   9        1.12       -0.29      3.97 o 
  -7   8   9        7.59        5.47      2.54 o 
  -6   8   9       30.49       34.58      3.11 o 
  -5   8   9       11.83        9.22      3.89 o 
  -4   8   9       13.86       10.87      2.57 o 
  -3   8   9       16.45       17.82      2.79 o 
  -2   8   9        1.04       -0.95      2.41 o 
 -14   0  10       22.45       13.61      3.50 o 
 -13   0  10       49.14       60.52      4.32 o 
 -12   0  10        0.76        0.03      2.38 o 
 -11   0  10       92.19      100.77      4.67 o 
 -10   0  10      300.65      314.68      5.58 o 
  -9   0  10        6.85        9.27      1.34 o 
  -8   0  10      413.57      392.97      9.12 o 
  -7   0  10       12.70       13.16      1.75 o 
  -6   0  10       97.97      102.20      3.72 o 
  -5   0  10      201.28      217.84      7.25 o 
  -4   0  10     4162.71     4136.65     53.99 o 
  -3   0  10      311.66      312.82      7.28 o 
  -2   0  10      453.29      455.78      7.27 o 
  -1   0  10       26.81       39.24      2.35 o 
   0   0  10      427.07      406.42     11.90 o 
   1   0  10       44.43       31.36      2.21 o 
   2   0  10      866.68      846.09     12.98 o 
   3   0  10        5.59        6.87      1.89 o 
   4   0  10      102.12      100.56      3.73 o 
   5   0  10      101.63       95.37      6.34 o 
 -14   1  10        9.30        7.52      2.33 o 
 -13   1  10        0.17       -1.11      1.88 o 
 -12   1  10       27.91       28.27      2.48 o 
 -11   1  10        0.52       -0.97      1.19 o 
 -10   1  10      106.68      105.88      7.10 o 
  -9   1  10        6.40        7.82      1.03 o 
  -8   1  10      270.28      257.72      4.55 o 
  -7   1  10       28.04       27.12      1.64 o 
  -6   1  10        9.54        7.21      1.22 o 
  -5   1  10        0.82        0.03      0.70 o 
  -4   1  10       35.15       37.95      1.60 o 
  -3   1  10      150.50      159.66      2.14 o 
  -2   1  10       52.88       52.26      1.81 o 
  -1   1  10      124.80      110.69      2.09 o 
   0   1  10       83.79       72.17      1.85 o 
   1   1  10       97.22       95.76      2.21 o 
   2   1  10      143.66      141.70      3.14 o 
   3   1  10       69.19       67.72      3.20 o 
   4   1  10       31.20       30.39      2.40 o 
   5   1  10        0.41        0.95      1.74 o 
 -14   2  10        0.49        0.06      2.15 o 
 -13   2  10        2.06        0.95      1.99 o 
 -12   2  10        0.07       -1.23      1.31 o 
 -11   2  10       18.94       19.56      1.77 o 
 -10   2  10       16.63       15.34      1.24 o 
  -9   2  10       74.84       69.93      2.64 o 
  -8   2  10      116.46      127.51      3.10 o 
  -7   2  10       28.26       33.12      1.54 o 
  -6   2  10      238.77      251.08      3.31 o 
  -5   2  10       91.23       85.41      1.79 o 
  -4   2  10        7.30        8.48      1.21 o 
  -3   2  10       30.24       31.22      1.20 o 
  -2   2  10       46.77       48.86      1.63 o 
  -1   2  10       60.49       57.37      1.43 o 
   0   2  10        9.57        6.14      1.06 o 
   1   2  10        0.44        0.57      1.11 o 
   2   2  10       74.66       67.96      3.87 o 
   3   2  10       50.88       47.96      2.28 o 
   4   2  10       54.63       54.70      3.69 o 
   5   2  10       14.24        9.96      2.26 o 
 -13   3  10       22.47       25.51      3.17 o 
 -12   3  10       44.48       45.44      1.99 o 
 -11   3  10       59.12       54.22      1.94 o 
 -10   3  10       97.55       87.79      4.14 o 
  -9   3  10       29.15       29.15      1.85 o 
  -8   3  10      220.84      214.72      3.18 o 
  -7   3  10       64.82       63.20      1.62 o 
  -6   3  10       61.72       64.37      2.21 o 
  -5   3  10      175.49      172.76      2.61 o 
  -4   3  10       20.97       20.00      1.11 o 
  -3   3  10        3.00        1.65      0.85 o 
  -2   3  10      102.66      104.28      2.05 o 
  -1   3  10      619.74      595.42      8.11 o 
   0   3  10       26.24       27.38      1.42 o 
   1   3  10       58.51       58.12      2.88 o 
   2   3  10       78.28       72.59      5.29 o 
   3   3  10        0.99        1.85      1.74 o 
   4   3  10       44.95       45.76     13.37 o 
 -13   4  10        1.15        0.25      2.05 o 
 -12   4  10      140.46      126.73      3.71 o 
 -11   4  10       30.38       39.08      2.21 o 
 -10   4  10       48.04       43.54      2.13 o 
  -9   4  10       18.05       20.00      1.41 o 
  -8   4  10       26.25       25.73      1.42 o 
  -7   4  10      137.97      128.81      2.41 o 
  -6   4  10      218.64      230.60      3.77 o 
  -5   4  10        0.32       -0.83      0.97 o 
  -4   4  10      253.90      256.17      3.99 o 
  -3   4  10       93.03       87.41      1.96 o 
  -2   4  10     1642.55     1629.68     18.46 o 
  -1   4  10      232.03      224.19      5.20 o 
   0   4  10      489.54      502.88      8.71 o 
   1   4  10      111.17      117.50      7.52 o 
   2   4  10       38.37       36.83      3.62 o 
   3   4  10       23.65       21.97      2.83 o 
   4   4  10        6.55        6.95      2.71 o 
 -12   5  10        0.05        0.46      1.94 o 
 -11   5  10        5.72        2.06      1.84 o 
 -10   5  10       34.84       40.90      2.23 o 
  -9   5  10       14.76       14.44      1.72 o 
  -8   5  10        0.10       -0.86      1.28 o 
  -7   5  10       35.01       26.72      1.76 o 
  -6   5  10        3.74        3.66      1.10 o 
  -5   5  10       10.13       19.00      1.47 o 
  -4   5  10       67.43       75.13      2.25 o 
  -3   5  10        9.69        7.16      1.43 o 
  -2   5  10        2.14        1.51      1.34 o 
  -1   5  10      103.82       93.69      8.33 o 
   0   5  10        3.72        1.87      3.39 o 
   1   5  10        1.70        0.63      2.07 o 
   2   5  10       49.14       46.28      4.29 o 
   3   5  10        0.71        1.52      2.53 o 
 -11   6  10        7.11        6.86      2.12 o 
 -10   6  10        5.63        3.03      1.87 o 
  -9   6  10        0.66       -1.00      1.64 o 
  -8   6  10        1.25       -0.47      1.60 o 
  -7   6  10        0.09       -0.73      1.82 o 
  -6   6  10       68.65       72.59      3.12 o 
  -5   6  10       19.20       14.43      2.11 o 
  -4   6  10        2.87        0.93      1.80 o 
  -3   6  10        1.78        2.14      1.54 o 
  -2   6  10       28.17       28.63      1.93 o 
  -1   6  10       24.96       23.72      2.53 o 
   0   6  10       77.11       73.92      4.07 o 
   1   6  10       27.33       29.56      3.04 o 
   2   6  10        0.29        1.32      2.61 o 
  -9   7  10       13.01       17.47      2.80 o 
  -8   7  10       13.40       13.69      2.48 o 
  -7   7  10        0.60        0.32      2.17 o 
  -6   7  10       14.91       15.43      2.59 o 
  -5   7  10       10.88       17.12      3.72 o 
  -4   7  10        1.41        0.24      2.11 o 
  -3   7  10       64.25       61.54      6.04 o 
  -2   7  10       29.58       37.52      2.42 o 
  -1   7  10        0.05       -4.16      3.56 o 
   0   7  10        9.82        5.50      4.13 o 
  -6   8  10       24.60       26.02      3.06 o 
  -5   8  10        5.61        3.54      2.64 o 
  -4   8  10       81.51       94.09      5.37 o 
  -3   8  10        2.16        1.11      2.57 o 
 -14   1  11       18.61       16.48      2.57 o 
 -13   1  11        1.11       -0.33      1.85 o 
 -12   1  11       32.57       34.19      2.34 o 
 -11   1  11       20.25       16.26      1.51 o 
 -10   1  11       12.43       13.96      1.47 o 
  -9   1  11       56.54       74.40      2.68 o 
  -8   1  11       47.67       50.93      2.53 o 
  -7   1  11       21.15       21.76      2.04 o 
  -6   1  11      316.30      291.91      4.12 o 
  -5   1  11       59.22       60.44      2.75 o 
  -4   1  11        1.37        0.99      0.78 o 
  -3   1  11        2.38        0.91      0.84 o 
  -2   1  11       56.78       65.99      2.73 o 
  -1   1  11      145.45      131.35      2.63 o 
   0   1  11      210.22      205.33      6.53 o 
   1   1  11      257.41      248.69      3.77 o 
   2   1  11       19.74       20.79      1.58 o 
   3   1  11        3.97        4.18      1.58 o 
   4   1  11        9.34        6.07      1.74 o 
 -14   2  11        0.81        1.38      2.33 o 
 -13   2  11       14.73       16.10      2.20 o 
 -12   2  11       25.77       26.94      1.68 o 
 -11   2  11       73.29       74.66      2.13 o 
 -10   2  11      109.45      106.39      3.17 o 
  -9   2  11      239.85      250.81      3.61 o 
  -8   2  11       48.86       55.18      2.90 o 
  -7   2  11      161.79      159.47      2.58 o 
  -6   2  11      325.33      335.36      4.14 o 
  -5   2  11      669.52      644.27      6.95 o 
  -4   2  11      492.00      477.80      5.44 o 
  -3   2  11      232.38      212.53      3.03 o 
  -2   2  11      523.97      524.10      5.95 o 
  -1   2  11      121.62      113.12      2.43 o 
   0   2  11      194.89      198.93      5.42 o 
   1   2  11       40.67       35.88      3.14 o 
   2   2  11       74.25       82.63      3.07 o 
   3   2  11       27.07       23.85      1.79 o 
   4   2  11       58.05       63.26      2.88 o 
 -14   3  11        0.80       -0.32      3.24 o 
 -13   3  11       34.46       33.90      3.81 o 
 -12   3  11       53.01       47.24      2.94 o 
 -11   3  11       80.79       80.18      2.46 o 
 -10   3  11       32.37       28.55      1.96 o 
  -9   3  11       22.16       19.09      1.36 o 
  -8   3  11       64.15       61.09      2.22 o 
  -7   3  11        0.19        1.24      1.15 o 
  -6   3  11       79.28       77.20      1.85 o 
  -5   3  11       32.38       35.95      1.37 o 
  -4   3  11      474.91      447.98      5.23 o 
  -3   3  11     1252.94     1204.41     12.14 o 
  -2   3  11       49.83       49.21      1.88 o 
  -1   3  11       78.79       79.37      2.34 o 
   0   3  11      142.35      148.76      2.81 o 
   1   3  11       10.49       12.62      1.46 o 
   2   3  11       42.16       37.29      2.32 o 
   3   3  11       28.01       32.39      2.35 o 
 -13   4  11        0.68        0.69      1.96 o 
 -12   4  11        9.57        1.23      1.86 o 
 -11   4  11       67.30       63.51      4.04 o 
 -10   4  11       28.94       27.14      1.98 o 
  -9   4  11        3.39        3.98      1.21 o 
  -8   4  11        5.96        7.39      1.20 o 
  -7   4  11       25.95       25.82      1.61 o 
  -6   4  11        7.68        8.19      1.22 o 
  -5   4  11       79.13       79.22      2.31 o 
  -4   4  11      109.10      110.64      4.13 o 
  -3   4  11        3.36        2.59      1.09 o 
  -2   4  11        3.85        3.05      1.34 o 
  -1   4  11        0.23        1.22      1.40 o 
   0   4  11       42.02       49.12      2.84 o 
   1   4  11        0.10        1.74      2.02 o 
   2   4  11        4.36        3.95      2.46 o 
   3   4  11        0.85       -0.28      2.42 o 
 -12   5  11       15.57       15.71      2.30 o 
 -11   5  11        0.48       -0.27      1.82 o 
 -10   5  11       68.67       68.24      2.62 o 
  -9   5  11        0.13        0.37      1.47 o 
  -8   5  11        9.57       11.81      1.68 o 
  -7   5  11        3.43        7.29      1.46 o 
  -6   5  11       26.29       25.69      1.47 o 
  -5   5  11       96.00       92.68      2.29 o 
  -4   5  11       18.83       18.34      1.65 o 
  -3   5  11       68.62       75.57      2.79 o 
  -2   5  11       49.87       54.39      2.67 o 
  -1   5  11       19.43       21.97      2.97 o 
   0   5  11        8.77       12.75      2.89 o 
   1   5  11       19.94       22.38      2.64 o 
   2   5  11        0.14       -0.55      2.38 o 
 -11   6  11       15.17       16.98      2.37 o 
 -10   6  11        2.57        0.73      1.93 o 
  -9   6  11       11.99       14.96      1.96 o 
  -8   6  11       52.80       50.59      2.43 o 
  -7   6  11       40.14       40.12      3.19 o 
  -6   6  11       37.67       35.87      2.58 o 
  -5   6  11       77.39       69.78      3.29 o 
  -4   6  11       70.46       68.19      4.61 o 
  -3   6  11       27.75       33.57      2.12 o 
  -2   6  11       40.35       46.54      3.42 o 
  -1   6  11        6.09        7.19      2.33 o 
   0   6  11       64.20       66.91      3.54 o 
   1   6  11        1.17        0.44      2.73 o 
  -9   7  11       11.95       12.27      2.64 o 
  -8   7  11       20.71       21.63      2.81 o 
  -7   7  11        0.01       -0.31      2.19 o 
  -6   7  11       24.55       21.85      2.70 o 
  -5   7  11       17.05       14.46      2.47 o 
  -4   7  11       27.52       25.28      2.74 o 
  -3   7  11        4.64        3.42      2.37 o 
  -2   7  11       21.72       21.01      4.20 o 
  -1   7  11       37.53       48.67      5.15 o 
 -14   0  12       20.31       19.93      3.46 o 
 -13   0  12        7.39        6.14      2.80 o 
 -12   0  12        5.70        7.47      2.83 o 
 -11   0  12       89.35       97.94      4.51 o 
 -10   0  12      462.06      463.95     10.97 o 
  -9   0  12       86.93       76.64      3.78 o 
  -8   0  12       16.98       14.50      2.19 o 
  -7   0  12       82.52       75.66      3.50 o 
  -6   0  12      173.56      170.19      5.25 o 
  -5   0  12      357.92      365.17      7.55 o 
  -4   0  12      219.57      223.55      4.48 o 
  -3   0  12      500.91      469.90      8.98 o 
  -2   0  12      116.23       99.57      4.64 o 
  -1   0  12        0.85        0.30      1.46 o 
   0   0  12      270.10      232.26      5.11 o 
   1   0  12        0.07        0.27      1.87 o 
   2   0  12       20.63       24.15      4.75 o 
   3   0  12       52.43       56.36      3.44 o 
 -14   1  12        0.13       -0.18      2.11 o 
 -13   1  12        5.84        5.54      2.05 o 
 -12   1  12        0.14        0.88      1.79 o 
 -11   1  12       36.87       38.34      3.42 o 
 -10   1  12        2.04        2.01      1.20 o 
  -9   1  12       89.39       91.82      3.80 o 
  -8   1  12      205.84      218.58      7.09 o 
  -7   1  12      176.46      175.10      3.89 o 
  -6   1  12      267.04      256.01      3.92 o 
  -5   1  12      111.75      116.78      3.62 o 
  -4   1  12      237.17      212.23      3.07 o 
  -3   1  12       38.54       32.90      2.12 o 
  -2   1  12      142.52      130.98      2.49 o 
  -1   1  12      220.31      217.17      3.37 o 
   0   1  12       92.52       98.40      3.28 o 
   1   1  12       54.20       50.33      2.17 o 
   2   1  12       14.84       14.00      1.69 o 
   3   1  12       77.25       86.39      2.79 o 
 -14   2  12        9.18        8.29      2.31 o 
 -13   2  12        0.09        0.12      2.06 o 
 -12   2  12        6.59        6.56      1.53 o 
 -11   2  12        0.11        1.12      1.22 o 
 -10   2  12        0.28        0.06      1.11 o 
  -9   2  12       35.54       44.04      3.26 o 
  -8   2  12        7.82        6.17      1.28 o 
  -7   2  12       23.09       24.60      1.29 o 
  -6   2  12      302.57      307.06      4.01 o 
  -5   2  12       32.49       27.63      1.32 o 
  -4   2  12       42.99       40.80      2.08 o 
  -3   2  12      146.02      135.96      2.46 o 
  -2   2  12        8.41        6.94      1.12 o 
  -1   2  12        0.82        2.24      1.14 o 
   0   2  12        8.17        7.28      1.31 o 
   1   2  12       14.51       13.47      1.51 o 
   2   2  12        2.76        2.17      1.62 o 
   3   2  12        0.00        0.57      1.73 o 
 -14   3  12        2.12        1.34      3.56 o 
 -13   3  12       11.79       13.69      2.11 o 
 -12   3  12        7.16        2.66      1.46 o 
 -11   3  12       34.25       34.04      2.34 o 
 -10   3  12       93.46       96.13      3.32 o 
  -9   3  12        0.01       -0.80      1.08 o 
  -8   3  12       51.02       52.65      3.01 o 
  -7   3  12        0.92        0.38      1.01 o 
  -6   3  12      391.61      390.23      6.04 o 
  -5   3  12       64.37       66.14      1.83 o 
  -4   3  12      497.54      509.12      6.30 o 
  -3   3  12      366.29      373.12      5.38 o 
  -2   3  12       48.40       49.69      3.33 o 
  -1   3  12      105.66       95.25      3.24 o 
   0   3  12      180.72      181.15      3.57 o 
   1   3  12      144.11      138.27      3.89 o 
   2   3  12        3.46        4.46      1.92 o 
 -13   4  12       38.73       29.72      2.47 o 
 -12   4  12      209.58      185.40      8.15 o 
 -11   4  12        5.67        5.73      1.74 o 
 -10   4  12       47.85       49.17      1.95 o 
  -9   4  12       34.78       33.63      1.65 o 
  -8   4  12       11.33       10.67      1.28 o 
  -7   4  12      136.85      132.38      2.97 o 
  -6   4  12       11.33       11.80      1.26 o 
  -5   4  12      135.80      136.17      2.57 o 
  -4   4  12       14.53       11.22      1.30 o 
  -3   4  12       54.34       59.54      2.53 o 
  -2   4  12      533.13      513.53      8.77 o 
  -1   4  12        2.49       -0.31      1.83 o 
   0   4  12        1.24        0.95      2.07 o 
   1   4  12       67.80       69.10      3.65 o 
   2   4  12       44.50       47.37      5.94 o 
 -12   5  12        0.00       -0.10      2.01 o 
 -11   5  12       10.13        9.83      1.97 o 
 -10   5  12        0.37        0.30      1.77 o 
  -9   5  12       20.01       16.89      1.87 o 
  -8   5  12        4.78        4.97      1.53 o 
  -7   5  12       27.56       21.59      1.57 o 
  -6   5  12       53.08       57.14      2.19 o 
  -5   5  12       39.95       40.20      2.03 o 
  -4   5  12        3.17        4.84      1.59 o 
  -3   5  12       12.07       11.27      2.42 o 
  -2   5  12       31.83       27.70      2.39 o 
  -1   5  12        2.47        1.27      2.14 o 
   0   5  12        8.36        5.86      2.97 o 
   1   5  12        2.30        2.33      2.71 o 
 -11   6  12        5.66        9.38      2.29 o 
 -10   6  12        0.41        0.66      1.84 o 
  -9   6  12        5.12        4.88      1.88 o 
  -8   6  12        2.67       -0.49      3.91 o 
  -7   6  12        1.13       -0.97      2.02 o 
  -6   6  12       19.05       17.57      2.47 o 
  -5   6  12        3.12       -1.02      2.89 o 
  -4   6  12       20.83       22.78      2.75 o 
  -3   6  12        7.31        4.74      2.23 o 
  -2   6  12       20.70       25.17      2.65 o 
  -1   6  12        8.61        8.98      2.58 o 
   0   6  12        0.89        2.36      2.67 o 
  -8   7  12       18.57       20.15      5.20 o 
  -7   7  12        1.75        0.65      2.33 o 
  -6   7  12       36.28       41.73      5.74 o 
  -5   7  12        3.30        1.88      2.42 o 
  -4   7  12       67.78       78.56      3.81 o 
 -14   1  13        1.63        1.99      3.08 o 
 -13   1  13       53.59       56.84      2.99 o 
 -12   1  13       15.73        9.82      1.98 o 
 -11   1  13      114.28      125.93      5.88 o 
 -10   1  13        2.80        2.11      1.55 o 
  -9   1  13       46.07       51.04      4.58 o 
  -8   1  13      137.96      142.24      5.88 o 
  -7   1  13      144.88      156.85      3.03 o 
  -6   1  13       12.69       11.79      1.29 o 
  -5   1  13        1.11        1.03      1.10 o 
  -4   1  13      180.11      185.67      4.00 o 
  -3   1  13       23.94       22.24      1.40 o 
  -2   1  13        0.08        2.72      1.15 o 
  -1   1  13      106.49      100.66      3.52 o 
   0   1  13       22.77       24.01      1.62 o 
   1   1  13       10.23       15.93      1.66 o 
   2   1  13      166.38      175.06      3.56 o 
 -14   2  13       34.11       40.35      3.03 o 
 -13   2  13       10.46        6.29      2.12 o 
 -12   2  13       13.75       14.50      1.70 o 
 -11   2  13        3.45        1.68      1.28 o 
 -10   2  13       63.91       70.16      3.16 o 
  -9   2  13       13.11       12.62      1.70 o 
  -8   2  13       42.75       40.83      1.91 o 
  -7   2  13      258.35      258.11      3.66 o 
  -6   2  13        5.64        4.81      1.10 o 
  -5   2  13      205.63      218.17      3.28 o 
  -4   2  13      293.35      281.50      4.41 o 
  -3   2  13      158.77      151.50      2.79 o 
  -2   2  13        0.17       -0.55      1.11 o 
  -1   2  13      299.96      273.49      4.05 o 
   0   2  13       48.81       47.40      1.97 o 
   1   2  13       57.94       60.94      2.32 o 
   2   2  13       50.39       43.86      2.75 o 
 -13   3  13       59.38       61.80      2.42 o 
 -12   3  13        6.63        2.84      1.44 o 
 -11   3  13        9.58       11.93      1.52 o 
 -10   3  13        0.01       -0.28      1.24 o 
  -9   3  13        0.09       -0.04      1.33 o 
  -8   3  13        5.02        4.03      1.41 o 
  -7   3  13       37.82       38.36      2.24 o 
  -6   3  13        2.91        3.22      1.12 o 
  -5   3  13      271.98      263.46      5.15 o 
  -4   3  13        0.01        2.26      2.12 o 
  -3   3  13      205.38      209.05      4.89 o 
  -2   3  13       45.17       48.19      5.08 o 
  -1   3  13       35.21       35.68      2.07 o 
   0   3  13       23.90       23.79      1.75 o 
   1   3  13       16.04       18.07      2.36 o 
 -13   4  13        4.42        2.65      2.06 o 
 -12   4  13        0.00        1.63      1.90 o 
 -11   4  13       10.55        8.54      1.91 o 
 -10   4  13       33.76       30.53      2.84 o 
  -9   4  13        0.86       -1.17      1.24 o 
  -8   4  13        8.95       10.80      2.03 o 
  -7   4  13        1.20        1.87      1.42 o 
  -6   4  13       17.56       23.08      2.21 o 
  -5   4  13       16.59       20.30      2.06 o 
  -4   4  13        0.32       -0.72      1.41 o 
  -3   4  13       89.22       98.82      2.79 o 
  -2   4  13       59.92       60.60      3.08 o 
  -1   4  13       11.26        8.26      2.19 o 
   0   4  13        0.18       -1.23      2.24 o 
   1   4  13        0.91        4.22      2.62 o 
 -12   5  13        0.03       -1.17      1.91 o 
 -11   5  13       16.09       21.74      2.30 o 
 -10   5  13        2.53        2.35      1.78 o 
  -9   5  13       22.01       26.51      2.13 o 
  -8   5  13       78.54       82.44      2.84 o 
  -7   5  13        0.96        1.61      1.59 o 
  -6   5  13       15.44       18.92      1.85 o 
  -5   5  13      237.46      239.45      7.53 o 
  -4   5  13        1.33        0.66      1.85 o 
  -3   5  13       15.93       11.88      2.30 o 
  -2   5  13      138.37      141.80      4.37 o 
  -1   5  13        1.04       -0.73      2.30 o 
   0   5  13       32.29       30.41      5.94 o 
 -10   6  13        2.37        3.44      2.12 o 
  -9   6  13        8.81        8.19      2.19 o 
  -8   6  13        2.26       -0.96      2.33 o 
  -7   6  13       10.64       13.04      6.58 o 
  -6   6  13       52.65       58.36      3.31 o 
  -5   6  13       91.03      111.96      6.17 o 
  -4   6  13        0.95       -0.53      2.16 o 
  -3   6  13       25.67       21.26      3.78 o 
  -2   6  13        1.11       -0.76      2.42 o 
  -7   7  13       18.23       15.65      3.42 o 
  -6   7  13        0.60        0.62      2.56 o 
  -5   7  13        3.01        2.98      3.12 o 
 -14   0  14       29.40       24.10      3.81 o 
 -13   0  14       20.51       23.75      3.50 o 
 -12   0  14      115.48      117.43      5.31 o 
 -11   0  14        0.01        0.25      2.42 o 
 -10   0  14        4.80        2.96      2.32 o 
  -9   0  14        6.11        4.74      2.23 o 
  -8   0  14       14.10       13.73      2.42 o 
  -7   0  14       32.57       36.97      3.15 o 
  -6   0  14       33.58       31.77      2.15 o 
  -5   0  14        5.44        5.38      1.71 o 
  -4   0  14       96.36       97.57      3.17 o 
  -3   0  14       21.75       27.97      2.77 o 
  -2   0  14      173.15      185.99      4.57 o 
  -1   0  14      195.23      203.18      5.01 o 
   0   0  14       65.29       55.58      3.06 o 
   1   0  14       81.89       73.86      6.85 o 
 -14   1  14        3.19        4.39      3.05 o 
 -13   1  14       14.37       12.06      2.40 o 
 -12   1  14       18.40       20.25      1.83 o 
 -11   1  14        0.69       -0.43      1.68 o 
 -10   1  14        0.23       -0.64      1.51 o 
  -9   1  14       27.46       26.83      2.02 o 
  -8   1  14        5.79        3.37      1.46 o 
  -7   1  14      534.45      534.03     13.61 o 
  -6   1  14        0.13       -0.64      1.15 o 
  -5   1  14      116.20      120.59      2.46 o 
  -4   1  14        1.90        0.75      1.12 o 
  -3   1  14      292.77      271.61      3.96 o 
  -2   1  14       46.60       46.01      1.87 o 
  -1   1  14       21.34       25.96      1.69 o 
   0   1  14      131.21      132.04      2.97 o 
   1   1  14        0.43        0.82      1.61 o 
 -14   2  14       13.71        9.06      2.54 o 
 -13   2  14        7.32        7.88      1.79 o 
 -12   2  14        4.40        3.26      1.58 o 
 -11   2  14        0.00       -0.49      1.45 o 
 -10   2  14       11.14       14.77      1.68 o 
  -9   2  14        0.18        0.82      1.45 o 
  -8   2  14        0.04        2.12      1.20 o 
  -7   2  14       83.35       82.56      3.25 o 
  -6   2  14      378.73      384.91      8.24 o 
  -5   2  14        1.31        1.49      1.34 o 
  -4   2  14      142.54      144.91      3.19 o 
  -3   2  14       40.58       39.00      3.51 o 
  -2   2  14       15.71       18.36      1.57 o 
  -1   2  14       29.77       24.08      1.72 o 
   0   2  14        5.39        3.90      1.58 o 
   1   2  14        0.19        2.66      1.69 o 
 -13   3  14        4.09        5.07      1.70 o 
 -12   3  14        0.76        1.07      1.54 o 
 -11   3  14        7.28        7.72      1.48 o 
 -10   3  14        7.14        7.49      1.42 o 
  -9   3  14      175.66      167.56      3.62 o 
  -8   3  14        9.54        9.09      1.56 o 
  -7   3  14      148.90      155.54      2.87 o 
  -6   3  14       15.81       14.77      1.39 o 
  -5   3  14      483.25      469.68      8.68 o 
  -4   3  14        3.21        1.76      1.41 o 
  -3   3  14       74.46       81.00      3.51 o 
  -2   3  14      123.55      125.75      7.43 o 
  -1   3  14       20.46       19.61      2.01 o 
   0   3  14       28.74       33.46      2.34 o 
 -13   4  14       12.74       10.12      2.18 o 
 -12   4  14        0.85        2.96      2.00 o 
 -11   4  14        8.90        8.46      1.83 o 
 -10   4  14        1.41        2.53      1.43 o 
  -9   4  14        1.25        1.29      1.63 o 
  -8   4  14       73.52       72.99      3.45 o 
  -7   4  14        2.78        1.68      1.54 o 
  -6   4  14      191.03      191.07      3.33 o 
  -5   4  14        5.34        4.43      1.60 o 
  -4   4  14        4.55        3.30      1.59 o 
  -3   4  14      153.69      157.59      4.54 o 
  -2   4  14        5.40        5.15      2.21 o 
  -1   4  14       13.78       17.33      2.94 o 
   0   4  14        0.05        1.91      2.47 o 
 -11   5  14        1.73        0.46      1.90 o 
 -10   5  14        0.01       -1.15      1.74 o 
  -9   5  14       17.06       14.52      3.04 o 
  -8   5  14        0.81        0.40      1.64 o 
  -7   5  14        1.31       -1.08      1.61 o 
  -6   5  14        0.15       -1.22      2.16 o 
  -5   5  14      122.76      128.79      3.96 o 
  -4   5  14        6.67        6.15      4.13 o 
  -3   5  14       11.62       13.18      2.67 o 
  -2   5  14        5.44        2.95      2.37 o 
  -9   6  14        0.12       -0.28      2.40 o 
  -8   6  14       10.36       12.68      2.62 o 
  -7   6  14       33.29       30.67      6.55 o 
  -6   6  14        1.68        4.51      3.72 o 
  -4   6  14       50.30       52.61      4.15 o 
  -3   6  14        8.62        7.73      2.43 o 
 -14   1  15       11.80       13.79      2.65 o 
 -13   1  15        4.64        0.54      2.15 o 
 -12   1  15       32.64       30.87      2.05 o 
 -11   1  15        3.20        3.13      1.97 o 
 -10   1  15        0.03       -0.86      1.61 o 
  -9   1  15       20.13       18.93      3.00 o 
  -8   1  15       16.19       13.39      1.85 o 
  -7   1  15      149.73      154.69      4.55 o 
  -6   1  15       73.86       76.27      2.41 o 
  -5   1  15      153.50      151.68      3.55 o 
  -4   1  15       39.91       39.07      2.45 o 
  -3   1  15       24.52       21.64      1.57 o 
  -2   1  15       33.41       31.27      2.56 o 
  -1   1  15        0.24        3.74      1.56 o 
   0   1  15        5.98        4.29      1.71 o 
 -14   2  15        1.63        1.41      2.32 o 
 -13   2  15       15.67       17.29      2.00 o 
 -12   2  15        0.01       -0.17      1.62 o 
 -11   2  15       24.84       27.16      2.43 o 
 -10   2  15       79.78       76.07      3.09 o 
  -9   2  15      161.08      167.73      3.66 o 
  -8   2  15      198.68      206.02      3.73 o 
  -7   2  15      125.66      134.43      2.77 o 
  -6   2  15      572.38      577.15      7.74 o 
  -5   2  15        9.55        5.33      1.45 o 
  -4   2  15      181.68      187.07      3.74 o 
  -3   2  15        5.00        3.77      1.37 o 
  -2   2  15      208.43      203.67      4.43 o 
  -1   2  15       48.24       49.97      2.18 o 
   0   2  15       99.42      106.41      3.86 o 
 -13   3  15        9.22        9.88      1.80 o 
 -12   3  15        6.69        3.24      1.62 o 
 -11   3  15        0.02       -0.52      1.40 o 
 -10   3  15        7.91        5.94      1.66 o 
  -9   3  15       32.69       33.14      2.13 o 
  -8   3  15       27.67       25.78      4.08 o 
  -7   3  15       22.70       21.17      2.58 o 
  -6   3  15       11.31       11.65      2.42 o 
  -5   3  15       12.09       13.61      1.68 o 
  -4   3  15       39.34       33.11      2.09 o 
  -3   3  15        2.08        1.88      1.66 o 
  -2   3  15        0.45        0.61      1.69 o 
  -1   3  15       11.37       12.68      2.88 o 
 -12   4  15        8.83        7.41      2.16 o 
 -11   4  15        0.63        0.27      1.56 o 
 -10   4  15        1.47        0.04      1.41 o 
  -9   4  15        1.38       -0.34      1.62 o 
  -8   4  15        4.70        3.15      1.73 o 
  -7   4  15        9.22        8.93      1.83 o 
  -6   4  15        7.81        8.66      1.89 o 
  -5   4  15       22.71       24.83      3.14 o 
  -4   4  15       45.22       51.09      4.96 o 
  -3   4  15        1.25        0.09      2.25 o 
  -2   4  15       25.17       27.63      3.00 o 
 -11   5  15        2.40        2.14      2.01 o 
 -10   5  15        4.90        5.82      1.92 o 
  -9   5  15       62.41       68.38      2.87 o 
  -8   5  15        2.20        0.28      1.81 o 
  -7   5  15        7.77        3.97      1.91 o 
  -6   5  15        5.01        3.69      3.15 o 
  -5   5  15       43.18       42.81      3.37 o 
  -4   5  15        0.80        1.44      2.40 o 
  -3   5  15       33.14       37.21      4.97 o 
  -8   6  15       75.68       71.28      4.07 o 
  -7   6  15       19.31       24.70      4.58 o 
 -14   0  16       31.41       25.62      4.01 o 
 -13   0  16        1.65       -0.32      2.99 o 
 -12   0  16       10.78       12.46      3.37 o 
 -11   0  16      140.68      153.38      6.10 o 
 -10   0  16       83.46       78.29      4.45 o 
  -9   0  16       49.77       56.65      3.91 o 
  -8   0  16      103.49      101.69      4.83 o 
  -7   0  16      124.81      119.52      5.18 o 
  -6   0  16       63.25       67.94      3.48 o 
  -5   0  16        0.03        1.64      1.88 o 
  -4   0  16       10.01       15.69      4.12 o 
  -3   0  16        4.52        4.77      2.07 o 
  -2   0  16       10.03        5.92      2.24 o 
  -1   0  16      155.97      159.78      6.66 o 
 -14   1  16        0.40        1.02      2.54 o 
 -13   1  16       17.84       11.39      2.86 o 
 -12   1  16       11.10       13.35      2.27 o 
 -11   1  16        0.70       -0.48      1.87 o 
 -10   1  16       80.04       86.22      4.13 o 
  -9   1  16       77.50       77.82      5.09 o 
  -8   1  16       77.97       82.97      7.52 o 
  -7   1  16       31.33       32.29      2.94 o 
  -6   1  16       17.73       15.34      1.73 o 
  -5   1  16       42.37       42.52      1.89 o 
  -4   1  16       32.00       28.80      1.77 o 
  -3   1  16        0.91        1.26      1.45 o 
  -2   1  16        0.99        1.15      1.59 o 
  -1   1  16       47.53       44.19      2.31 o 
 -13   2  16        4.08        0.74      1.85 o 
 -12   2  16        0.15       -1.76      1.70 o 
 -11   2  16        3.44        2.53      2.05 o 
 -10   2  16        3.72        1.90      1.84 o 
  -9   2  16        0.20        1.64      1.73 o 
  -8   2  16      125.79      131.32      3.22 o 
  -7   2  16       17.95       19.51      1.84 o 
  -6   2  16        5.50        3.61      1.62 o 
  -5   2  16       30.02       33.97      2.08 o 
  -4   2  16       22.72       24.98      2.00 o 
  -3   2  16       11.82       14.66      1.71 o 
  -2   2  16        1.61        1.58      1.63 o 
  -1   2  16        0.36       -0.06      1.74 o 
 -13   3  16        7.84        4.46      2.03 o 
 -12   3  16       12.02       13.39      1.76 o 
 -11   3  16        0.21        0.87      1.52 o 
 -10   3  16       44.83       36.67      6.70 o 
  -9   3  16        0.41        2.09      1.66 o 
  -8   3  16       50.42       58.35      2.11 o 
  -7   3  16       14.79       17.23      2.24 o 
  -6   3  16       92.81       98.94      4.51 o 
  -5   3  16       16.78       20.83      1.99 o 
  -4   3  16        5.51        5.51      1.77 o 
  -3   3  16       21.06       22.97      2.21 o 
  -2   3  16        0.43       -0.05      1.97 o 
 -12   4  16        3.23        4.07      2.07 o 
 -11   4  16       35.05       37.94      2.54 o 
 -10   4  16        3.39        1.92      1.87 o 
  -9   4  16       26.42       30.33      3.48 o 
  -8   4  16        0.02       -0.99      1.76 o 
  -7   4  16       38.11       32.76      2.72 o 
  -6   4  16        0.59        2.27      1.81 o 
  -5   4  16       19.38       27.20      3.15 o 
  -4   4  16       77.76       74.86      7.03 o 
  -3   4  16        7.02        6.92      5.23 o 
 -10   5  16       24.50       16.75      2.35 o 
  -9   5  16        0.01       -2.71      2.65 o 
  -8   5  16       29.87       34.73      2.57 o 
  -7   5  16       15.29       11.73      3.62 o 
  -6   5  16        0.07        1.97      3.15 o 
  -5   5  16       21.67       20.14      4.05 o 
 -13   1  17        0.09       -0.76      2.10 o 
 -12   1  17       13.64       16.59      3.45 o 
 -11   1  17        2.38        1.57      2.01 o 
 -10   1  17       65.30       65.19      3.15 o 
  -9   1  17       88.83       96.65      3.58 o 
  -8   1  17       19.60       22.95      2.35 o 
  -7   1  17       28.77       29.73      2.16 o 
  -6   1  17       16.14       20.22      3.48 o 
  -5   1  17        0.29       -0.25      1.46 o 
  -4   1  17       77.51       80.90      2.50 o 
  -3   1  17      108.51      104.80      2.97 o 
 -13   2  17        2.32        1.54      2.01 o 
 -12   2  17       17.41       20.80      2.89 o 
 -11   2  17       21.02       21.48      4.55 o 
 -10   2  17       47.77       51.68      3.51 o 
  -9   2  17       81.00       84.94      5.55 o 
  -8   2  17       83.07       87.89      2.78 o 
  -7   2  17        0.44        1.39      1.64 o 
  -6   2  17       84.47       91.96      2.97 o 
  -5   2  17       89.62       87.56      2.95 o 
  -4   2  17        0.04       -2.41      1.84 o 
  -3   2  17       71.82       76.01      3.33 o 
 -12   3  17        7.44        7.53      2.07 o 
 -11   3  17        7.66        7.34      1.92 o 
 -10   3  17        3.09        4.81      1.90 o 
  -9   3  17       17.96       19.14      2.09 o 
  -8   3  17       19.46       20.76      2.12 o 
  -7   3  17        1.88        1.81      1.75 o 
  -6   3  17       41.84       39.73      4.97 o 
  -5   3  17       14.96       15.17      2.03 o 
  -4   3  17        7.52        7.44      1.98 o 
 -11   4  17        0.32       -0.19      1.71 o 
 -10   4  17        2.13        2.24      2.03 o 
  -9   4  17        1.05        0.44      1.98 o 
  -8   4  17        3.30        6.10      2.35 o 
  -7   4  17       12.52       12.95      2.08 o 
  -6   4  17        3.89        3.43      1.95 o 
  -5   4  17       11.69       14.65      2.80 o 
 -13   0  18       14.94       11.98      3.53 o 
 -12   0  18       10.15        5.98      3.50 o 
 -11   0  18        9.51       10.71      3.34 o 
 -10   0  18      234.68      223.60      7.66 o 
  -9   0  18        0.67        0.51      2.89 o 
  -8   0  18       50.19       46.41      4.10 o 
  -7   0  18       98.40      108.24      5.53 o 
  -6   0  18        0.02       -0.22      2.28 o 
  -5   0  18       65.93       79.35      5.63 o 
  -4   0  18       20.44       13.73      2.70 o 
 -12   1  18        1.58        0.31      2.20 o 
 -11   1  18       32.92       36.77      2.82 o 
 -10   1  18        2.92        1.88      2.19 o 
  -9   1  18       91.22       90.78      3.75 o 
  -8   1  18        7.91        9.96      2.29 o 
  -7   1  18        6.15        7.66      1.86 o 
  -6   1  18        0.49        0.13      1.83 o 
  -5   1  18       35.46       34.81      2.25 o 
  -4   1  18       99.35      104.79      3.55 o 
 -12   2  18        0.17       -0.83      2.25 o 
 -11   2  18        0.61       -0.69      2.27 o 
 -10   2  18        0.35       -0.84      2.10 o 
  -9   2  18        8.65        7.46      3.88 o 
  -8   2  18       40.31       46.61      2.51 o 
  -7   2  18        0.62        1.54      1.85 o 
  -6   2  18       24.63       25.25      2.29 o 
  -5   2  18        1.41       -0.47      2.01 o 
 -11   3  18       11.48       12.68      2.55 o 
 -10   3  18        0.15       -0.98      2.42 o 
  -9   3  18       50.55       49.67      3.19 o 
  -8   3  18        7.21        9.13      2.02 o 
  -7   3  18       30.13       33.13      3.01 o 
  -6   3  18       23.82       24.56      2.36 o 
 -11   1  19      103.23      107.87      5.07 o 
 -10   1  19       11.50        9.87      2.61 o 
  -9   1  19       51.89       54.25      3.32 o 
  -8   1  19       25.61       23.96      2.76 o 
  -7   1  19        3.78        4.76      1.98 o 
  -6   1  19       19.28       19.37      2.26 o 
 -10   2  19       23.19       26.54      2.92 o 
  -9   2  19        8.11        8.75      2.65 o 
  -8   2  19       26.88       37.90      2.51 o 
  -7   2  19       10.97       13.60      2.22 o 
                                                 
